# Supplementary material for: Diisopropyl [(benzoyl­amino)­(phen­yl)meth­yl]phospho­nate
Source: Acta Crystallogr Sect E Struct Rep Online. 2009 Feb 28;65(Pt 3):o642. doi: 10.1107/S1600536809006382 (PMC2968692; doi:10.1107/S1600536809006382)
Supplement: Supplementary file 1 [file e-65-0o642-sup1.cif]

##############################################################################
###                                                                        ###
###        Electronic paper (Acta Crystallographica Section E)             ###
###                                                                        ###
##############################################################################
#                                                                            #
# This CIF contains the data in a paper accepted for publication in Acta     #
# Crystallographica Section E. It conforms to the requirements of Notes      #
# for Authors for Section E, and has been peer reviewed under the auspices   #
# of the IUCr Commission on Journals.                                        #
#                                                                            #
# Full details of the Crystallographic Information File format               #
# are given in the paper "The Crystallographic Information File (CIF):       #
# a New Standard Archive File for Crystallography" by S. R. Hall, F. H.      #
# Allen and I. D. Brown [Acta Cryst. (1991), A47, 655-685].                  #
#                                                                            #
# The current version of the core CIF dictionary is obtainable from          #
# ftp://ftp.iucr.org/pub/cif_core.dic. The current version number is 2.4.    #
#                                                                            #
# Software is freely available for graphical display of the structure(s) in  #
# this CIF.  For information consult the CIF home page http://www.iucr.org/  #
# cif/home.html                                                              #
#                                                                            #
# This file may be used for bona fide research purposes within the           #
# scientific community so long as proper attribution is given to the journal # 
# article from which it was obtained.                                        #
#                                                                            #
##############################################################################
                                             
data_I
_audit_creation_method     SHELXL-97
_chemical_name_systematic
;
Diisopropyl [(benzoylamino)(phenyl)methyl]phosphonate
;
_chemical_name_common     ?
_chemical_formula_moiety     'C20 H26 N O4 P'
_chemical_formula_sum     'C20 H26 N O4 P'
_chemical_formula_iupac     'C20 H26 N O4 P'
_chemical_formula_weight     375.39
_chemical_melting_point     ?
_symmetry_cell_setting     'triclinic'
_symmetry_space_group_name_H-M     'P -1'
_symmetry_space_group_name_Hall     '-P 1'
loop_
    _symmetry_equiv_pos_as_xyz
    'x, y, z'
    '-x, -y, -z'
_cell_length_a     10.839(4)
_cell_length_b     10.925(5)
_cell_length_c     11.057(5)
_cell_angle_alpha     61.364(8)
_cell_angle_beta     83.362(8)
_cell_angle_gamma     60.470(6)
_cell_volume     987.3(7)
_cell_formula_units_Z     2
_cell_measurement_reflns_used     1689
_cell_measurement_theta_min     2.33
_cell_measurement_theta_max     27.72
_cell_measurement_temperature     273(2)
_exptl_crystal_description     chunk
_exptl_crystal_colour     colorless
_exptl_crystal_size_max     0.28
_exptl_crystal_size_mid     0.21
_exptl_crystal_size_min     0.05
_exptl_crystal_density_diffrn     1.263
_exptl_crystal_density_meas     ?
_exptl_crystal_density_method     'not measured'
_exptl_crystal_F_000     400
_exptl_absorpt_coefficient_mu     0.163
_exptl_absorpt_correction_type     'Multi-scan'
_exptl_absorpt_process_details     '(SADABS; Bruker, 2001)'
_exptl_absorpt_correction_T_min     0.9557
_exptl_absorpt_correction_T_max     0.9919
_exptl_special_details
;
;
_diffrn_ambient_temperature     273(2)
_diffrn_radiation_type     MoK\a
_diffrn_radiation_wavelength     0.71073
_diffrn_radiation_source     'fine-focus sealed tube'
_diffrn_radiation_monochromator     graphite
_diffrn_measurement_device_type     'Bruker APEX area-detector'
_diffrn_measurement_method     '\f and \w'
_diffrn_detector_area_resol_mean     ?
_diffrn_reflns_number     4991
_diffrn_reflns_av_R_equivalents     0.0421
_diffrn_reflns_av_sigmaI/netI     0.0823
_diffrn_reflns_theta_min     2.13
_diffrn_reflns_theta_max     25.00
_diffrn_reflns_theta_full     25.00
_diffrn_measured_fraction_theta_max     0.982
_diffrn_measured_fraction_theta_full     0.982
_diffrn_reflns_limit_h_min     -12
_diffrn_reflns_limit_h_max     12
_diffrn_reflns_limit_k_min     -12
_diffrn_reflns_limit_k_max     12
_diffrn_reflns_limit_l_min     -10
_diffrn_reflns_limit_l_max     13
_diffrn_standards_number     0
_diffrn_standards_interval_count     .
_diffrn_standards_interval_time     .
_diffrn_standards_decay_%     ?
_refine_special_details
;
Refinement of <i>F</i>^2^ against ALL reflections. The weighted <i>R</i>-factor
<i>wR</i> and goodness of fit <i>S</i> are based on <i>F</i>^2^, conventional
<i>R</i>-factors <i>R</i> are based on <i>F</i>, with <i>F</i> set to zero for
negative <i>F</i>^2^. The threshold expression of <i>F</i>^2^ >
\s(<i>F</i>^2^) is used only for calculating <i>R</i>-factors(gt) <i>etc</i>.
and is not relevant to the choice of reflections for refinement.
<i>R</i>-factors based on <i>F</i>^2^ are statistically about twice as large
as those based on <i>F</i>, and <i>R</i>- factors based on ALL data will be
even larger.
;
_reflns_number_total     3411
_reflns_number_gt     2509
_reflns_threshold_expression     I>2\s(I)
_refine_ls_structure_factor_coef     Fsqd
_refine_ls_matrix_type     full
_refine_ls_R_factor_all     0.0855
_refine_ls_R_factor_gt     0.0649
_refine_ls_wR_factor_gt     0.1619
_refine_ls_wR_factor_ref     0.1737
_refine_ls_goodness_of_fit_ref     0.979
_refine_ls_restrained_S_all     0.979
_refine_ls_number_reflns     3411
_refine_ls_number_parameters     235
_refine_ls_number_restraints     0
_refine_ls_hydrogen_treatment     constr
_refine_ls_weighting_scheme     calc
_refine_ls_weighting_details
                 'calc w=1/[\s^2^(Fo^2^)+(0.0970P)^2^] where P=(Fo^2^+2Fc^2^)/3'
_atom_sites_solution_hydrogens     geom
_atom_sites_solution_primary     direct
_atom_sites_solution_secondary     difmap
_refine_ls_shift/su_max     0.000
_refine_ls_shift/su_mean     0.000
_refine_diff_density_max     0.596
_refine_diff_density_min     -0.438
_refine_ls_extinction_method     none
_refine_ls_extinction_coef     ?
loop_
    _atom_type_symbol
    _atom_type_description
    _atom_type_scat_dispersion_real
    _atom_type_scat_dispersion_imag
    _atom_type_scat_source
    'C' 'C' 0.0033 0.0016
                         'International Tables Vol C Tables 4.2.6.8 and 6.1.1.4'
    'H' 'H' 0.0000 0.0000
                         'International Tables Vol C Tables 4.2.6.8 and 6.1.1.4'
    'N' 'N' 0.0061 0.0033
                         'International Tables Vol C Tables 4.2.6.8 and 6.1.1.4'
    'O' 'O' 0.0106 0.0060
                         'International Tables Vol C Tables 4.2.6.8 and 6.1.1.4'
    'P' 'P' 0.1023 0.0942
                         'International Tables Vol C Tables 4.2.6.8 and 6.1.1.4'
_computing_data_collection     'SMART (Bruker, 2001)'
_computing_cell_refinement     'SAINT (Bruker, 2001)'
_computing_data_reduction     'SAINT (Bruker, 2001)'
_computing_structure_solution     'SHELXS97 (Sheldrick, 2008)'
_computing_structure_refinement     'SHELXL97 (Sheldrick, 2008)'
_computing_molecular_graphics
                              'ORTEP-3 (Farrugia, 1997) and PLATON (Spek, 2009)'
_computing_publication_material     'SHELXL97 (Sheldrick, 2008)'
loop_
    _atom_site_type_symbol
    _atom_site_label
    _atom_site_fract_x
    _atom_site_fract_y
    _atom_site_fract_z
    _atom_site_U_iso_or_equiv
    _atom_site_adp_type
    _atom_site_calc_flag
    _atom_site_refinement_flags
    _atom_site_occupancy
    _atom_site_disorder_assembly
    _atom_site_disorder_group
    P P1 0.73254(8) 0.85680(9) 0.47527(8) 0.0311(3) Uani d . 1 . .
    N N1 0.6453(2) 0.6827(3) 0.6988(3) 0.0310(6) Uani d . 1 . .
    H H1A 0.5566 0.7577 0.6718 0.037 Uiso calc R 1 . .
    O O1 0.8049(2) 0.4184(2) 0.8105(3) 0.0546(7) Uani d . 1 . .
    C C1 0.6797(3) 0.5282(4) 0.7762(3) 0.0339(7) Uani d . 1 . .
    O O2 0.6331(2) 1.0278(2) 0.4252(2) 0.0412(6) Uani d . 1 . .
    C C2 0.5598(3) 0.4933(3) 0.8226(3) 0.0336(7) Uani d . 1 . .
    O O3 0.6811(2) 0.7980(2) 0.3986(2) 0.0400(6) Uani d . 1 . .
    C C3 0.5965(4) 0.3371(4) 0.9147(4) 0.0505(9) Uani d . 1 . .
    H H3A 0.6928 0.2572 0.9424 0.061 Uiso calc R 1 . .
    O O4 0.8922(2) 0.8119(2) 0.4564(2) 0.0401(6) Uani d . 1 . .
    C C4 0.4921(4) 0.2969(5) 0.9671(4) 0.0602(11) Uani d . 1 . .
    H H4A 0.5182 0.1906 1.0313 0.072 Uiso calc R 1 . .
    C C5 0.3507(4) 0.4130(5) 0.9247(4) 0.0514(9) Uani d . 1 . .
    H H5A 0.2804 0.3859 0.9603 0.062 Uiso calc R 1 . .
    C C6 0.3123(4) 0.5681(4) 0.8304(4) 0.0549(10) Uani d . 1 . .
    H H6A 0.2158 0.6472 0.8006 0.066 Uiso calc R 1 . .
    C C7 0.4171(3) 0.6079(4) 0.7792(4) 0.0505(9) Uani d . 1 . .
    H H7A 0.3905 0.7142 0.7142 0.061 Uiso calc R 1 . .
    C C8 0.7582(3) 0.7231(3) 0.6607(3) 0.0305(7) Uani d . 1 . .
    H H8A 0.8470 0.6220 0.6812 0.037 Uiso calc R 1 . .
    C C9 0.7819(3) 0.7826(3) 0.7489(3) 0.0307(7) Uani d . 1 . .
    C C10 0.6722(3) 0.9170(4) 0.7536(3) 0.0431(8) Uani d . 1 . .
    H H10A 0.5844 0.9768 0.6961 0.052 Uiso calc R 1 . .
    C C11 0.6917(4) 0.9627(4) 0.8423(4) 0.0531(9) Uani d . 1 . .
    H H11A 0.6166 1.0523 0.8456 0.064 Uiso calc R 1 . .
    C C12 0.8210(4) 0.8774(5) 0.9261(4) 0.0562(10) Uani d . 1 . .
    H H12A 0.8336 0.9095 0.9856 0.067 Uiso calc R 1 . .
    C C13 0.9309(4) 0.7456(5) 0.9221(4) 0.0526(9) Uani d . 1 . .
    H H13A 1.0191 0.6879 0.9784 0.063 Uiso calc R 1 . .
    C C14 0.9111(3) 0.6979(4) 0.8344(3) 0.0398(8) Uani d . 1 . .
    H H14A 0.9862 0.6070 0.8329 0.048 Uiso calc R 1 . .
    C C15 0.7424(4) 0.6316(4) 0.4291(4) 0.0435(8) Uani d . 1 . .
    H H15A 0.7990 0.5581 0.5230 0.052 Uiso calc R 1 . .
    C C16 0.6184(4) 0.6079(5) 0.4248(4) 0.0608(10) Uani d . 1 . .
    H H16A 0.5615 0.6255 0.4942 0.091 Uiso calc R 1 . .
    H H16B 0.6538 0.5000 0.4432 0.091 Uiso calc R 1 . .
    H H16C 0.5604 0.6832 0.3342 0.091 Uiso calc R 1 . .
    C C17 0.8383(4) 0.6056(5) 0.3243(4) 0.0635(11) Uani d . 1 . .
    H H17A 0.9161 0.6209 0.3328 0.095 Uiso calc R 1 . .
    H H17B 0.7841 0.6815 0.2319 0.095 Uiso calc R 1 . .
    H H17C 0.8758 0.4979 0.3409 0.095 Uiso calc R 1 . .
    C C18 0.9332(4) 0.9289(4) 0.3580(4) 0.0458(8) Uani d . 1 . .
    H H18A 0.8731 1.0307 0.3593 0.055 Uiso calc R 1 . .
    C C19 0.9101(5) 0.9581(6) 0.2149(4) 0.0810(14) Uani d . 1 . .
    H H19A 0.8101 1.0015 0.1875 0.121 Uiso calc R 1 . .
    H H19B 0.9658 0.8583 0.2131 0.121 Uiso calc R 1 . .
    H H19C 0.9393 1.0334 0.1513 0.121 Uiso calc R 1 . .
    C C20 1.0845(4) 0.8639(6) 0.4093(5) 0.0816(14) Uani d . 1 . .
    H H20A 1.0916 0.8510 0.5009 0.122 Uiso calc R 1 . .
    H H20B 1.1162 0.9373 0.3470 0.122 Uiso calc R 1 . .
    H H20C 1.1438 0.7612 0.4133 0.122 Uiso calc R 1 . .
loop_
    _atom_site_aniso_label
    _atom_site_aniso_U_11
    _atom_site_aniso_U_22
    _atom_site_aniso_U_33
    _atom_site_aniso_U_12
    _atom_site_aniso_U_13
    _atom_site_aniso_U_23
    P1 0.0254(4) 0.0278(5) 0.0360(5) -0.0115(3) 0.0062(3) -0.0149(4)
    N1 0.0210(12) 0.0262(13) 0.0398(14) -0.0105(10) 0.0066(11) -0.0139(12)
    O1 0.0308(12) 0.0297(13) 0.0752(18) -0.0100(10) 0.0017(12) -0.0102(13)
    C1 0.0348(17) 0.0299(17) 0.0363(17) -0.0170(14) 0.0064(14) -0.0150(15)
    O2 0.0342(11) 0.0288(12) 0.0497(13) -0.0118(9) 0.0050(10) -0.0155(11)
    C2 0.0407(17) 0.0328(17) 0.0343(17) -0.0228(15) 0.0099(14) -0.0176(15)
    O3 0.0379(12) 0.0357(12) 0.0442(12) -0.0141(10) 0.0030(10) -0.0217(11)
    C3 0.049(2) 0.036(2) 0.054(2) -0.0231(17) 0.0061(18) -0.0111(18)
    O4 0.0284(11) 0.0367(12) 0.0448(13) -0.0162(10) 0.0120(10) -0.0142(11)
    C4 0.075(3) 0.050(2) 0.055(2) -0.046(2) 0.011(2) -0.011(2)
    C5 0.059(2) 0.073(3) 0.052(2) -0.051(2) 0.0245(19) -0.035(2)
    C6 0.0391(19) 0.055(2) 0.077(3) -0.0298(18) 0.0200(19) -0.032(2)
    C7 0.0383(18) 0.0377(19) 0.070(2) -0.0226(16) 0.0128(18) -0.0197(19)
    C8 0.0236(14) 0.0258(16) 0.0400(17) -0.0107(12) 0.0052(13) -0.0164(15)
    C9 0.0266(15) 0.0321(17) 0.0336(16) -0.0164(13) 0.0097(13) -0.0155(15)
    C10 0.0386(18) 0.0392(19) 0.0472(19) -0.0152(15) 0.0013(16) -0.0216(17)
    C11 0.057(2) 0.050(2) 0.059(2) -0.0245(19) 0.012(2) -0.035(2)
    C12 0.080(3) 0.068(3) 0.052(2) -0.053(2) 0.019(2) -0.036(2)
    C13 0.052(2) 0.066(2) 0.044(2) -0.040(2) 0.0010(18) -0.018(2)
    C14 0.0338(17) 0.0424(19) 0.0400(17) -0.0211(15) 0.0077(15) -0.0163(16)
    C15 0.0454(19) 0.0363(18) 0.048(2) -0.0177(15) 0.0026(17) -0.0213(17)
    C16 0.064(2) 0.068(3) 0.072(3) -0.041(2) 0.019(2) -0.043(2)
    C17 0.058(2) 0.068(3) 0.082(3) -0.033(2) 0.033(2) -0.052(3)
    C18 0.0456(19) 0.044(2) 0.049(2) -0.0285(17) 0.0128(17) -0.0182(18)
    C19 0.095(3) 0.108(4) 0.050(2) -0.073(3) 0.020(2) -0.023(3)
    C20 0.063(3) 0.094(3) 0.074(3) -0.056(3) 0.006(2) -0.013(3)
_geom_special_details
;
All e.s.d.'s (except the e.s.d. in the dihedral angle between two l.s. planes)
are estimated using the full covariance matrix. The cell e.s.d.'s are taken
into account individually in the estimation of e.s.d.'s in distances, angles
and torsion angles; correlations between e.s.d.'s in cell parameters are only
used when they are defined by crystal symmetry. An approximate (isotropic)
treatment of cell e.s.d.'s is used for estimating e.s.d.'s involving l.s.
planes.
;
loop_
    _geom_bond_atom_site_label_1
    _geom_bond_atom_site_label_2
    _geom_bond_site_symmetry_2
    _geom_bond_distance
    _geom_bond_publ_flag
    P1 O2 . 1.456(2) ?
    P1 O3 . 1.559(2) ?
    P1 O4 . 1.567(2) ?
    P1 C8 . 1.809(3) ?
    N1 C1 . 1.337(4) ?
    N1 C8 . 1.451(4) ?
    N1 H1A . 0.8600 ?
    O1 C1 . 1.226(3) ?
    C1 C2 . 1.498(4) ?
    C2 C3 . 1.365(4) ?
    C2 C7 . 1.370(4) ?
    O3 C15 . 1.460(4) ?
    C3 C4 . 1.380(5) ?
    C3 H3A . 0.9300 ?
    O4 C18 . 1.460(4) ?
    C4 C5 . 1.363(5) ?
    C4 H4A . 0.9300 ?
    C5 C6 . 1.358(5) ?
    C5 H5A . 0.9300 ?
    C6 C7 . 1.380(5) ?
    C6 H6A . 0.9300 ?
    C7 H7A . 0.9300 ?
    C8 C9 . 1.507(4) ?
    C8 H8A . 0.9800 ?
    C9 C14 . 1.378(4) ?
    C9 C10 . 1.382(4) ?
    C10 C11 . 1.370(4) ?
    C10 H10A . 0.9300 ?
    C11 C12 . 1.369(5) ?
    C11 H11A . 0.9300 ?
    C12 C13 . 1.361(5) ?
    C12 H12A . 0.9300 ?
    C13 C14 . 1.379(5) ?
    C13 H13A . 0.9300 ?
    C14 H14A . 0.9300 ?
    C15 C16 . 1.498(5) ?
    C15 C17 . 1.500(5) ?
    C15 H15A . 0.9800 ?
    C16 H16A . 0.9600 ?
    C16 H16B . 0.9600 ?
    C16 H16C . 0.9600 ?
    C17 H17A . 0.9600 ?
    C17 H17B . 0.9600 ?
    C17 H17C . 0.9600 ?
    C18 C20 . 1.482(5) ?
    C18 C19 . 1.483(5) ?
    C18 H18A . 0.9800 ?
    C19 H19A . 0.9600 ?
    C19 H19B . 0.9600 ?
    C19 H19C . 0.9600 ?
    C20 H20A . 0.9600 ?
    C20 H20B . 0.9600 ?
    C20 H20C . 0.9600 ?
loop_
    _geom_angle_atom_site_label_1
    _geom_angle_atom_site_label_2
    _geom_angle_atom_site_label_3
    _geom_angle_site_symmetry_1
    _geom_angle_site_symmetry_3
    _geom_angle
    _geom_angle_publ_flag
    O2 P1 O3 . . 109.31(12) ?
    O2 P1 O4 . . 114.66(12) ?
    O3 P1 O4 . . 108.59(12) ?
    O2 P1 C8 . . 116.66(13) ?
    O3 P1 C8 . . 107.29(13) ?
    O4 P1 C8 . . 99.67(12) ?
    C1 N1 C8 . . 119.7(2) ?
    C1 N1 H1A . . 120.1 ?
    C8 N1 H1A . . 120.1 ?
    O1 C1 N1 . . 121.6(3) ?
    O1 C1 C2 . . 120.7(3) ?
    N1 C1 C2 . . 117.7(3) ?
    C3 C2 C7 . . 118.6(3) ?
    C3 C2 C1 . . 117.3(3) ?
    C7 C2 C1 . . 124.1(3) ?
    C15 O3 P1 . . 126.33(19) ?
    C2 C3 C4 . . 120.6(3) ?
    C2 C3 H3A . . 119.7 ?
    C4 C3 H3A . . 119.7 ?
    C18 O4 P1 . . 123.20(19) ?
    C5 C4 C3 . . 120.0(3) ?
    C5 C4 H4A . . 120.0 ?
    C3 C4 H4A . . 120.0 ?
    C6 C5 C4 . . 120.1(3) ?
    C6 C5 H5A . . 119.9 ?
    C4 C5 H5A . . 119.9 ?
    C5 C6 C7 . . 119.7(3) ?
    C5 C6 H6A . . 120.2 ?
    C7 C6 H6A . . 120.2 ?
    C2 C7 C6 . . 121.0(3) ?
    C2 C7 H7A . . 119.5 ?
    C6 C7 H7A . . 119.5 ?
    N1 C8 C9 . . 112.6(2) ?
    N1 C8 P1 . . 112.04(18) ?
    C9 C8 P1 . . 113.18(19) ?
    N1 C8 H8A . . 106.1 ?
    C9 C8 H8A . . 106.1 ?
    P1 C8 H8A . . 106.1 ?
    C14 C9 C10 . . 118.1(3) ?
    C14 C9 C8 . . 120.7(3) ?
    C10 C9 C8 . . 121.0(2) ?
    C11 C10 C9 . . 120.5(3) ?
    C11 C10 H10A . . 119.7 ?
    C9 C10 H10A . . 119.7 ?
    C12 C11 C10 . . 120.5(3) ?
    C12 C11 H11A . . 119.7 ?
    C10 C11 H11A . . 119.7 ?
    C13 C12 C11 . . 119.9(3) ?
    C13 C12 H12A . . 120.0 ?
    C11 C12 H12A . . 120.0 ?
    C12 C13 C14 . . 119.7(3) ?
    C12 C13 H13A . . 120.1 ?
    C14 C13 H13A . . 120.1 ?
    C9 C14 C13 . . 121.2(3) ?
    C9 C14 H14A . . 119.4 ?
    C13 C14 H14A . . 119.4 ?
    O3 C15 C16 . . 106.6(3) ?
    O3 C15 C17 . . 108.8(3) ?
    C16 C15 C17 . . 113.3(3) ?
    O3 C15 H15A . . 109.4 ?
    C16 C15 H15A . . 109.4 ?
    C17 C15 H15A . . 109.4 ?
    C15 C16 H16A . . 109.5 ?
    C15 C16 H16B . . 109.5 ?
    H16A C16 H16B . . 109.5 ?
    C15 C16 H16C . . 109.5 ?
    H16A C16 H16C . . 109.5 ?
    H16B C16 H16C . . 109.5 ?
    C15 C17 H17A . . 109.5 ?
    C15 C17 H17B . . 109.5 ?
    H17A C17 H17B . . 109.5 ?
    C15 C17 H17C . . 109.5 ?
    H17A C17 H17C . . 109.5 ?
    H17B C17 H17C . . 109.5 ?
    O4 C18 C20 . . 106.7(3) ?
    O4 C18 C19 . . 110.1(3) ?
    C20 C18 C19 . . 113.7(4) ?
    O4 C18 H18A . . 108.7 ?
    C20 C18 H18A . . 108.7 ?
    C19 C18 H18A . . 108.7 ?
    C18 C19 H19A . . 109.5 ?
    C18 C19 H19B . . 109.5 ?
    H19A C19 H19B . . 109.5 ?
    C18 C19 H19C . . 109.5 ?
    H19A C19 H19C . . 109.5 ?
    H19B C19 H19C . . 109.5 ?
    C18 C20 H20A . . 109.5 ?
    C18 C20 H20B . . 109.5 ?
    H20A C20 H20B . . 109.5 ?
    C18 C20 H20C . . 109.5 ?
    H20A C20 H20C . . 109.5 ?
    H20B C20 H20C . . 109.5 ?
loop_
    _geom_torsion_atom_site_label_1
    _geom_torsion_atom_site_label_2
    _geom_torsion_atom_site_label_3
    _geom_torsion_atom_site_label_4
    _geom_torsion_site_symmetry_1
    _geom_torsion_site_symmetry_2
    _geom_torsion_site_symmetry_3
    _geom_torsion_site_symmetry_4
    _geom_torsion
    _geom_torsion_publ_flag
    C8 N1 C1 O1 . . . . -3.5(4) ?
    C8 N1 C1 C2 . . . . 175.2(2) ?
    O1 C1 C2 C3 . . . . 6.2(4) ?
    N1 C1 C2 C3 . . . . -172.5(3) ?
    O1 C1 C2 C7 . . . . -174.3(3) ?
    N1 C1 C2 C7 . . . . 7.0(4) ?
    O2 P1 O3 C15 . . . . -173.2(2) ?
    O4 P1 O3 C15 . . . . 61.0(3) ?
    C8 P1 O3 C15 . . . . -45.8(3) ?
    C7 C2 C3 C4 . . . . -2.5(5) ?
    C1 C2 C3 C4 . . . . 177.0(3) ?
    O2 P1 O4 C18 . . . . -19.8(3) ?
    O3 P1 O4 C18 . . . . 102.8(2) ?
    C8 P1 O4 C18 . . . . -145.1(2) ?
    C2 C3 C4 C5 . . . . 1.4(6) ?
    C3 C4 C5 C6 . . . . 0.3(6) ?
    C4 C5 C6 C7 . . . . -0.8(5) ?
    C3 C2 C7 C6 . . . . 2.0(5) ?
    C1 C2 C7 C6 . . . . -177.4(3) ?
    C5 C6 C7 C2 . . . . -0.4(6) ?
    C1 N1 C8 C9 . . . . -101.9(3) ?
    C1 N1 C8 P1 . . . . 129.2(2) ?
    O2 P1 C8 N1 . . . . 82.0(2) ?
    O3 P1 C8 N1 . . . . -40.9(2) ?
    O4 P1 C8 N1 . . . . -153.99(19) ?
    O2 P1 C8 C9 . . . . -46.6(2) ?
    O3 P1 C8 C9 . . . . -169.52(19) ?
    O4 P1 C8 C9 . . . . 77.4(2) ?
    N1 C8 C9 C14 . . . . 116.7(3) ?
    P1 C8 C9 C14 . . . . -115.0(3) ?
    N1 C8 C9 C10 . . . . -58.9(4) ?
    P1 C8 C9 C10 . . . . 69.4(3) ?
    C14 C9 C10 C11 . . . . -0.7(5) ?
    C8 C9 C10 C11 . . . . 174.9(3) ?
    C9 C10 C11 C12 . . . . 1.0(5) ?
    C10 C11 C12 C13 . . . . -0.4(6) ?
    C11 C12 C13 C14 . . . . -0.5(6) ?
    C10 C9 C14 C13 . . . . -0.2(5) ?
    C8 C9 C14 C13 . . . . -175.8(3) ?
    C12 C13 C14 C9 . . . . 0.8(5) ?
    P1 O3 C15 C16 . . . . 136.8(3) ?
    P1 O3 C15 C17 . . . . -100.8(3) ?
    P1 O4 C18 C20 . . . . 156.8(3) ?
    P1 O4 C18 C19 . . . . -79.4(3) ?
loop_
    _geom_hbond_atom_site_label_D
    _geom_hbond_atom_site_label_H
    _geom_hbond_atom_site_label_A
    _geom_hbond_site_symmetry_A
    _geom_hbond_distance_DH
    _geom_hbond_distance_HA
    _geom_hbond_distance_DA
    _geom_hbond_angle_DHA
    N1 H1A O2 2_676 0.86 2.05 2.895(3) 165.4
data_global
_journal_date_recd_electronic     2009-02-13
_journal_date_accepted     2009-02-21
_journal_name_full     'Acta Crystallographica, Section E'
_journal_year     2009
_journal_volume     65
_journal_issue      3
_journal_page_first     o642
_journal_page_last     o642
_journal_paper_category     QO
_journal_coeditor_code     FL2235
_publ_contact_author_name     'Fang, Mei-Juan'
_publ_contact_author_address
;
Department of Pharmaceutical Science, Medical College, Xiamen
University, Xiamen 361005, People's Republic of China.
;
_publ_contact_author_email     fangmj@xmu.edu.cn
_publ_contact_author_fax     '86-592-2199000'
_publ_contact_author_phone     '86-592-2199000'
_publ_section_title
;
Diisopropyl [(benzoylamino)(phenyl)methyl]phosphonate
;
loop_
    _publ_author_name
    _publ_author_address
    'Fang, Hua'
;
The Third Institute of Oceanography of the State Oceanic Administration
Xiamen 361005, People's Republic of China
;
    'Fang, Mei-Juan'
;
Department of Pharmaceutical Science, Medical College, Xiamen University,
Xiamen 361005, People's Republic of China
;
    'Xu, Ying'
;
Department of Pharmaceutical Science, Medical College, Xiamen University,
Xiamen 361005, People's Republic of China
;
    'Yu, Wen-Cheng'
;
Department of Pharmaceutical Science, Medical College, Xiamen University,
Xiamen 361005, People's Republic of China
;
    'Zhao, Yu-Fen'
;
Department of Chemistry
Key Laboratory for Chemical Biology of Fujian Province
College of Chemistry and Chemical Engineering
Xiamen University
Xiamen 361005
People's Republic of China
;
