# Supplementary material for: Diisopropyl [(benzoyl­amino)­(phen­yl)meth­yl]phospho­nate
Source: Acta Crystallogr Sect E Struct Rep Online. 2009 Feb 28;65(Pt 3):o642. doi: 10.1107/S1600536809006382 (PMC2968692; doi:10.1107/S1600536809006382)
Supplement: Supplementary file 2 [file e-65-0o642-Isup2.hkl]

# 
# h,k,l, Fc-squared, Fo-squared, sigma(Fo-squared) and status flag 
# 
data_I
_shelx_title ' sad in P-1' 
_shelx_refln_list_code          4 
_shelx_F_calc_maximum      135.19 
_exptl_crystal_F_000       400.00 
_reflns_d_resolution_high  0.8409 
 
loop_ 
 _symmetry_equiv_pos_as_xyz 
 'x, y, z' 
 '-x, -y, -z' 
 
_cell_length_a    10.8388 
_cell_length_b    10.9253 
_cell_length_c    11.0565 
_cell_angle_alpha  61.364 
_cell_angle_beta   83.362 
_cell_angle_gamma  60.470 
 
_shelx_F_squared_multiplier     1.000 
 
loop_ 
 _refln_index_h 
 _refln_index_k 
 _refln_index_l 
 _refln_F_squared_calc 
 _refln_F_squared_meas 
 _refln_F_squared_sigma 
 _refln_observed_status 
   1   0   0      281.66      281.47      8.36 o 
   2   0   0     3449.54     3521.09    100.00 o 
   3   0   0     1066.47     1055.40     34.70 o 
   4   0   0      585.40      654.16     19.85 o 
   5   0   0      397.17      366.74     12.60 o 
   6   0   0      139.76      141.45      8.76 o 
   7   0   0       99.79      101.73     10.85 o 
   8   0   0        4.04       -1.41      3.97 o 
   9   0   0        0.14        2.62      4.61 o 
  10   0   0        0.31       -0.88      4.30 o 
  11   0   0       28.41       36.55      9.29 o 
 -10   1   0       26.92       27.45      8.80 o 
  -9   1   0        5.10        2.87      4.77 o 
  -8   1   0        0.47        2.87      2.89 o 
  -7   1   0       78.39       64.94      5.67 o 
  -6   1   0      224.65      201.03     10.48 o 
  -5   1   0      155.34      157.48      8.46 o 
  -4   1   0      822.82      842.78     34.10 o 
  -3   1   0        1.78        2.86      1.67 o 
  -2   1   0       68.98       72.89      4.44 o 
  -1   1   0    18277.18    18849.90    721.95 o 
   0   1   0       63.95       60.82      3.06 o 
   1   1   0     2841.34     2825.97    170.56 o 
   2   1   0      184.95      191.53     12.30 o 
   3   1   0      917.04     1006.30     60.99 o 
   4   1   0     1245.14     1300.63     71.46 o 
   5   1   0     1272.75     1358.86     67.54 o 
   6   1   0        7.18        7.09      2.22 o 
   7   1   0       23.17       24.17      3.56 o 
   8   1   0      249.86      219.39     18.43 o 
   9   1   0      207.51      194.39     17.79 o 
  10   1   0        7.32        6.39      5.30 o 
  11   1   0       97.87      103.14     13.23 o 
  -9   2   0       56.85       51.43      6.63 o 
  -8   2   0        0.26       -0.49      2.87 o 
  -7   2   0        9.93        7.12      3.46 o 
  -6   2   0        2.24        3.30      2.84 o 
  -5   2   0      405.37      383.75     23.90 o 
  -4   2   0      146.05      163.80      8.94 o 
  -3   2   0       29.90       23.16      3.24 o 
  -2   2   0        0.75        2.96      1.87 o 
  -1   2   0      191.61      158.74      7.99 o 
   0   2   0        0.63        0.77      3.26 o 
   1   2   0     2706.06     2589.79    100.66 o 
   2   2   0       50.66       50.62      2.90 o 
   3   2   0     2220.05     2500.62     96.33 o 
   4   2   0      488.93      495.17     31.16 o 
   5   2   0       55.33       49.85      4.20 o 
   6   2   0     1001.29     1047.50     39.33 o 
   7   2   0        8.79        9.60      2.78 o 
   8   2   0      593.94      546.11     22.86 o 
   9   2   0      139.40      149.39     14.56 o 
  10   2   0        7.56        8.72      5.34 o 
  11   2   0        7.66        7.17      5.71 o 
  12   2   0       27.70       35.25      9.23 o 
  -8   3   0       97.77       79.21      7.65 o 
  -7   3   0       90.23       78.81      7.30 o 
  -6   3   0        7.35        6.34      3.66 o 
  -5   3   0      145.72      129.79      8.78 o 
  -4   3   0       34.81       29.33      5.00 o 
  -3   3   0        4.98        5.14      2.52 o 
  -2   3   0      143.83      150.24      8.53 o 
  -1   3   0      263.84      297.12     13.80 o 
   0   3   0       44.12       52.12      3.99 o 
   1   3   0      388.51      345.44     26.10 o 
   2   3   0     1165.74     1014.14     53.66 o 
   3   3   0      327.90      319.84     13.67 o 
   4   3   0     1397.63     1500.04     59.21 o 
   5   3   0     1344.74     1634.08     64.81 o 
   6   3   0      135.93      124.51      7.23 o 
   7   3   0      448.60      482.11     23.81 o 
   8   3   0       22.40       21.32      3.81 o 
   9   3   0      212.65      200.09     11.37 o 
  10   3   0       38.45       57.31      9.62 o 
  11   3   0        5.57        4.91      5.06 o 
  12   3   0        2.93        6.33      5.06 o 
  -8   4   0       50.48       58.22      7.74 o 
  -7   4   0        3.16        5.87      4.03 o 
  -6   4   0       96.84      104.08      8.79 o 
  -5   4   0        0.51        3.83      3.60 o 
  -4   4   0       42.54       49.49      6.06 o 
  -3   4   0       20.11       26.10      4.47 o 
  -2   4   0      479.53      493.44     22.36 o 
  -1   4   0       49.25       45.54      3.05 o 
   0   4   0      261.39      218.15     11.07 o 
   1   4   0        7.68        8.56      1.97 o 
   2   4   0       55.29       40.78      6.45 o 
   3   4   0        0.95        1.04      2.68 o 
   4   4   0       59.77       60.53      4.23 o 
   5   4   0      541.83      604.33     34.24 o 
   6   4   0       20.36       22.04      2.65 o 
   7   4   0      727.96      730.17     30.09 o 
   8   4   0        1.52        2.94      1.92 o 
   9   4   0      683.57      626.80     50.81 o 
  10   4   0       12.73       14.18      3.95 o 
  11   4   0       25.15       35.69      8.25 o 
  12   4   0        3.83        9.38      5.45 o 
  -7   5   0       26.77       31.88      6.54 o 
  -6   5   0       35.64       39.66      6.83 o 
  -5   5   0        9.20       12.13      4.71 o 
  -4   5   0       22.32       24.28      5.30 o 
  -3   5   0      108.58      116.75     19.13 o 
  -2   5   0       24.65       22.58      4.38 o 
  -1   5   0      121.76      102.68     11.05 o 
   0   5   0       86.50       90.31      6.14 o 
   1   5   0      267.68      274.59     13.76 o 
   2   5   0      529.04      542.33     35.81 o 
   3   5   0      482.47      413.89     26.04 o 
   4   5   0      636.10      557.24     32.74 o 
   5   5   0       46.01       36.33      3.32 o 
   6   5   0        0.91        5.45      1.74 o 
   7   5   0       18.40       19.14      2.74 o 
   8   5   0      200.79      203.59     14.22 o 
   9   5   0      383.87      389.40     38.33 o 
  10   5   0       10.02       12.89      3.90 o 
  11   5   0        1.11        5.03      3.33 o 
  12   5   0       60.60       72.33     10.20 o 
  -6   6   0       21.09       37.24      7.16 o 
  -5   6   0       61.37       71.02      8.28 o 
  -4   6   0        0.24        1.04      3.51 o 
  -3   6   0       63.79       77.34      7.93 o 
  -2   6   0       49.30       40.36     15.76 o 
  -1   6   0      135.07      119.56     15.17 o 
   0   6   0       24.18       24.44      3.17 o 
   1   6   0       37.05       49.61      9.74 o 
   2   6   0       70.71       59.88      9.03 o 
   3   6   0        1.55        1.58      5.18 o 
   4   6   0       62.40       58.45      9.13 o 
   5   6   0       41.37       47.15      7.96 o 
   6   6   0       49.89       46.63      5.43 o 
   7   6   0       36.96       35.28      5.05 o 
   8   6   0      517.72      485.28     21.30 o 
   9   6   0      125.11      118.42     13.12 o 
  10   6   0      103.84       73.93     11.71 o 
  11   6   0        8.60       10.63      6.61 o 
  12   6   0       43.00       36.42      8.86 o 
  -4   7   0      103.57      140.75     17.22 o 
  -3   7   0        0.02       15.87      9.50 o 
  -2   7   0       55.63       58.57     13.10 o 
  -1   7   0        8.94       19.68     10.09 o 
   0   7   0       65.55       64.88     13.02 o 
   1   7   0        0.03       -3.22      2.15 o 
   2   7   0      205.64      185.05     13.95 o 
   3   7   0       15.57       14.94      4.32 o 
   4   7   0        0.80       -1.40      3.82 o 
   5   7   0       11.23       13.16      4.09 o 
   6   7   0      134.19      118.37      8.44 o 
   7   7   0       12.67       18.99      4.50 o 
   8   7   0      375.18      320.87     16.12 o 
   9   7   0        6.57       10.83      5.61 o 
  10   7   0       75.36       60.38     11.30 o 
  11   7   0       73.25       73.74     12.35 o 
  12   7   0        0.75        5.32      4.71 o 
  -3   8   0       24.87       25.30     11.04 o 
  -2   8   0        1.80       11.77      9.44 o 
  -1   8   0        3.88        8.66      9.23 o 
   0   8   0        0.91       -6.45      7.94 o 
   1   8   0        7.31       16.09      9.97 o 
   2   8   0       41.97       44.63      6.78 o 
   3   8   0        0.01        4.54      3.34 o 
   4   8   0      104.63       97.36      8.41 o 
   5   8   0        8.71        8.44      4.17 o 
   6   8   0       14.74       15.45      4.53 o 
   7   8   0      704.58      561.90     24.70 o 
   8   8   0       47.34       52.22      7.08 o 
   9   8   0      369.87      343.15     25.06 o 
  10   8   0        0.51        1.35      4.28 o 
  11   8   0       89.91       97.37     14.47 o 
  12   8   0        8.59       21.64      8.43 o 
  -1   9   0       13.20       12.76      9.66 o 
   0   9   0       23.94       28.23     11.89 o 
   1   9   0       19.59       24.14     10.89 o 
   2   9   0       18.35       24.57     11.10 o 
   3   9   0      415.72      328.87     17.04 o 
   4   9   0        0.00        3.49      3.81 o 
   5   9   0       72.92       75.54      8.62 o 
   6   9   0      256.09      203.95     13.01 o 
   7   9   0       10.02        5.58      3.82 o 
   8   9   0      359.09      283.10     15.95 o 
   9   9   0       26.71       38.71      9.17 o 
  10   9   0       71.66       83.43     13.55 o 
  11   9   0        5.35        8.76      6.24 o 
   1  10   0        4.10       20.58     10.83 o 
   2  10   0       47.27       42.58     12.98 o 
   3  10   0        4.27       -0.08      8.60 o 
   4  10   0       18.21       35.20      8.45 o 
   5  10   0        4.30        3.52      4.13 o 
   6  10   0      108.75      124.94     20.89 o 
   7  10   0       41.83       48.84     10.26 o 
   8  10   0       22.90       21.31      7.49 o 
   9  10   0       43.53       43.73     10.58 o 
  10  10   0       13.62       22.03      7.64 o 
   4  11   0        0.05        3.69      9.66 o 
   5  11   0        3.21       -1.95      8.58 o 
   6  11   0        5.04        5.13      4.60 o 
   7  11   0       18.56       16.60      7.51 o 
   8  11   0       13.27       16.60      5.94 o 
   9  11   0       68.30       61.09     12.16 o 
 -10 -10   1       32.02       48.60     10.69 o 
  -9 -10   1       39.20       32.74      9.09 o 
  -8 -10   1       35.02       40.43      7.82 o 
  -7 -10   1        0.30        1.09      4.00 o 
  -6 -10   1       26.98       24.66      6.09 o 
  -5 -10   1        2.07        3.37      4.96 o 
  -4 -10   1       41.07       42.50     13.61 o 
  -3 -10   1       29.31       26.82     12.55 o 
  -2 -10   1        2.38        8.03     10.75 o 
 -11  -9   1       21.17       31.22      9.79 o 
 -10  -9   1       23.87       27.33      8.93 o 
  -9  -9   1        2.31        2.37      4.91 o 
  -8  -9   1       47.65       60.81      9.43 o 
  -7  -9   1       83.19       84.83      9.68 o 
  -6  -9   1        1.40        1.79      3.23 o 
  -5  -9   1      154.01      136.92     11.02 o 
  -4  -9   1       21.81       23.61      7.33 o 
  -3  -9   1       70.51       59.47     14.15 o 
  -2  -9   1       39.89       34.52     12.59 o 
  -1  -9   1       36.07       36.28     13.14 o 
   0  -9   1       20.39       26.12     12.14 o 
 -12  -8   1        1.37        2.68      4.97 o 
 -11  -8   1       40.40       41.44     10.09 o 
 -10  -8   1        2.64       -0.37      4.57 o 
  -9  -8   1       13.11       26.72      8.46 o 
  -8  -8   1        0.04        2.94      3.21 o 
  -7  -8   1       11.51       12.16      7.27 o 
  -6  -8   1      201.30      152.10     16.83 o 
  -5  -8   1      188.32      138.28     16.42 o 
  -4  -8   1       99.15       88.46     14.74 o 
  -3  -8   1       79.48       68.85     14.04 o 
  -2  -8   1      333.03      286.34     25.20 o 
  -1  -8   1        3.54       14.35     10.03 o 
   0  -8   1       25.55       42.30     12.86 o 
   1  -8   1        0.54       -2.56      8.48 o 
   2  -8   1       20.79       12.30      9.70 o 
 -12  -7   1        0.04        2.03      4.81 o 
 -11  -7   1       30.56       40.52     10.56 o 
 -10  -7   1        2.40        2.29      4.52 o 
  -9  -7   1        1.40        6.96      5.45 o 
  -8  -7   1      113.27      120.47     13.57 o 
  -7  -7   1      345.75      321.84     24.45 o 
  -6  -7   1      792.72      740.72     45.61 o 
  -5  -7   1        2.85        7.72      6.65 o 
  -4  -7   1       51.94       44.14     10.38 o 
  -3  -7   1       60.12       58.29     12.04 o 
  -2  -7   1      302.82      279.85     23.69 o 
  -1  -7   1        7.45       13.19      9.64 o 
   0  -7   1        0.32        7.66      9.30 o 
   1  -7   1        6.65        0.61      9.42 o 
   2  -7   1       46.05       27.02     11.34 o 
   3  -7   1        2.29        7.27      9.64 o 
   4  -7   1       61.13       79.93     15.17 o 
 -12  -6   1       92.59       63.65     11.34 o 
 -11  -6   1      125.82      109.37     14.37 o 
 -10  -6   1       54.60       36.81      8.99 o 
  -9  -6   1      142.24      118.62     13.04 o 
  -8  -6   1       51.70       50.81      9.11 o 
  -7  -6   1      140.75      150.13     14.41 o 
  -6  -6   1       36.74       36.71      7.86 o 
  -5  -6   1      210.41      181.52     15.99 o 
  -4  -6   1       72.30       68.71     10.44 o 
  -3  -6   1      275.30      214.52     18.36 o 
  -2  -6   1      287.64      229.94     19.51 o 
  -1  -6   1      140.74      117.62     14.72 o 
   0  -6   1      352.01      314.16     24.94 o 
   1  -6   1        0.04        3.19      8.78 o 
   2  -6   1      104.78      119.03     16.71 o 
   3  -6   1      505.05      547.80     37.83 o 
   4  -6   1        0.09        5.94      4.42 o 
   5  -6   1      124.88      143.48     11.69 o 
 -11  -5   1       23.18       23.89      7.39 o 
 -10  -5   1        0.17       -3.13      2.91 o 
  -9  -5   1       78.44       80.40      9.33 o 
  -8  -5   1       49.45       51.28      5.37 o 
  -7  -5   1      399.09      422.83     19.70 o 
  -6  -5   1       74.59       84.44      5.70 o 
  -5  -5   1        1.03       11.73      4.79 o 
  -4  -5   1       44.38       32.16      6.98 o 
  -3  -5   1       44.92       35.38      7.27 o 
  -2  -5   1      215.83      220.39     17.53 o 
  -1  -5   1     1709.60     1620.40     88.04 o 
   0  -5   1        7.28       10.89      2.90 o 
   1  -5   1      834.82      792.63     34.48 o 
   2  -5   1     1117.06     1023.85     43.90 o 
   3  -5   1      113.46      110.99      9.09 o 
   4  -5   1      403.77      411.22     23.98 o 
   5  -5   1        0.01        0.16      3.71 o 
   6  -5   1       69.06       76.39      9.00 o 
 -12  -4   1        2.77       11.79      5.73 o 
 -11  -4   1       22.63       29.48      7.39 o 
 -10  -4   1        1.14        1.59      2.60 o 
  -9  -4   1       15.59       17.22      2.93 o 
  -8  -4   1      148.87      121.17     12.60 o 
  -7  -4   1        0.02        0.10      1.84 o 
  -6  -4   1        2.28        1.73      1.67 o 
  -5  -4   1        2.89       -0.07      1.20 o 
  -4  -4   1       16.06       24.81      5.36 o 
  -3  -4   1       88.08       88.01      8.95 o 
  -2  -4   1     1006.73      938.78     52.15 o 
  -1  -4   1       23.48       19.51      2.38 o 
   0  -4   1     1117.54     1032.83     42.50 o 
   1  -4   1       98.49       88.72      6.38 o 
   2  -4   1       80.44       79.22      7.81 o 
   3  -4   1       23.73       21.82      8.43 o 
   4  -4   1      170.24      160.71     19.11 o 
   5  -4   1      333.92      329.85     28.74 o 
   6  -4   1       53.20       67.97      7.94 o 
   7  -4   1        7.24        9.88      6.07 o 
 -12  -3   1       27.75       34.09      8.93 o 
 -11  -3   1       25.11       26.55      7.51 o 
 -10  -3   1        4.14        5.20      4.44 o 
  -9  -3   1        4.43        2.81      2.62 o 
  -8  -3   1       73.20       58.35      7.35 o 
  -7  -3   1      354.00      412.29     28.13 o 
  -6  -3   1        0.15        2.86      1.83 o 
  -5  -3   1     1002.27     1271.72     51.70 o 
  -4  -3   1      378.22      401.64     25.23 o 
  -3  -3   1      433.32      428.61     25.55 o 
  -2  -3   1        3.44        0.59      2.58 o 
  -1  -3   1      302.73      333.68     17.74 o 
   0  -3   1       74.47       59.33      6.21 o 
   1  -3   1      255.44      226.99     11.48 o 
   2  -3   1       24.40       25.18      3.70 o 
   3  -3   1      523.40      520.06     32.59 o 
   4  -3   1       25.88       18.63      4.27 o 
   5  -3   1      808.05      766.71     33.39 o 
   6  -3   1        1.66        0.45      3.23 o 
   7  -3   1      301.69      273.86     15.33 o 
   8  -3   1       16.88       25.47      5.47 o 
 -12  -2   1       25.17       33.96      9.03 o 
 -11  -2   1        0.02        1.76      4.26 o 
 -10  -2   1        3.09        0.98      3.95 o 
  -9  -2   1       54.88       54.99      8.95 o 
  -8  -2   1       16.65       21.17      3.82 o 
  -7  -2   1      357.00      406.44     28.25 o 
  -6  -2   1      404.16      513.67     33.74 o 
  -5  -2   1      373.81      404.66     26.53 o 
  -4  -2   1     1058.60     1289.55     77.94 o 
  -3  -2   1     2437.30     2800.07    109.12 o 
  -2  -2   1     6368.67     6111.06    307.73 o 
  -1  -2   1      727.91      677.58     36.91 o 
   0  -2   1       28.64       30.66      2.75 o 
   1  -2   1       30.27       40.20      5.29 o 
   2  -2   1      548.40      582.71     24.68 o 
   3  -2   1       86.67       70.73      5.53 o 
   4  -2   1       59.43       44.60      4.81 o 
   5  -2   1        2.78        7.03      3.25 o 
   6  -2   1      816.01      748.99     32.32 o 
   7  -2   1        1.47        3.11      3.27 o 
   8  -2   1       55.07       56.60      6.53 o 
   9  -2   1       22.12       24.79      8.29 o 
 -11  -1   1       47.61       71.94     12.08 o 
 -10  -1   1        2.10       -2.37      4.01 o 
  -9  -1   1      153.40      155.00     15.09 o 
  -8  -1   1      159.20      145.75     13.86 o 
  -7  -1   1      295.89      264.76     15.83 o 
  -6  -1   1      151.29      150.66     12.71 o 
  -5  -1   1      327.16      383.61     25.74 o 
  -4  -1   1       84.04      112.64      9.09 o 
  -3  -1   1     2307.47     2665.13    158.77 o 
  -2  -1   1     3585.69     4202.29    249.14 o 
  -1  -1   1     2376.91     2221.38     86.03 o 
   0  -1   1      951.30      988.62     38.96 o 
   1  -1   1     1689.52     1651.38     64.55 o 
   2  -1   1      757.81      724.10     29.38 o 
   3  -1   1      401.73      411.13     17.75 o 
   4  -1   1        5.92        6.52      2.30 o 
   5  -1   1       65.83       62.94      5.19 o 
   6  -1   1      339.98      303.96     14.64 o 
   7  -1   1       12.24        8.87      3.17 o 
   8  -1   1      115.97      107.98      7.75 o 
   9  -1   1        9.63        6.47      5.47 o 
  10  -1   1       10.41       14.66      6.96 o 
 -11   0   1       66.45       71.72     11.28 o 
 -10   0   1      118.17      103.43     12.98 o 
  -9   0   1        2.60        0.94      4.34 o 
  -8   0   1      875.90      774.08     51.72 o 
  -7   0   1        3.22        7.57      4.32 o 
  -6   0   1      773.90      648.40     71.52 o 
  -5   0   1      286.52      328.02     22.85 o 
  -4   0   1       50.23       42.07      5.32 o 
  -3   0   1     1331.66     1550.71     93.48 o 
  -2   0   1     1419.84     1726.66    103.25 o 
  -1   0   1       82.32       92.52      6.92 o 
   0   0   1     1489.66     1472.87     64.89 o 
   1   0   1     1350.20     1338.14     59.10 o 
   2   0   1     1771.31     1649.66     47.25 o 
   3   0   1       27.41       31.08      2.11 o 
   4   0   1      137.75      151.88      5.57 o 
   5   0   1      166.68      140.43      5.40 o 
   6   0   1       88.10       70.76     18.10 o 
   7   0   1      135.51      122.29      7.53 o 
   8   0   1       24.98       18.75      6.60 o 
   9   0   1       56.93       51.06      9.54 o 
  10   0   1        7.97        6.78      5.59 o 
 -10   1   1       38.56       38.10      9.44 o 
  -9   1   1       68.33       47.80      9.56 o 
  -8   1   1       24.13       22.91      6.94 o 
  -7   1   1      347.23      299.38     23.18 o 
  -6   1   1      200.86      188.69     10.00 o 
  -5   1   1       71.49       73.43      3.62 o 
  -4   1   1        3.82        0.47      1.56 o 
  -3   1   1      277.72      307.18     13.34 o 
  -2   1   1      210.33      199.49     19.40 o 
  -1   1   1      870.95      919.12     35.92 o 
   0   1   1     3822.13     3877.63    150.72 o 
   1   1   1     4414.85     4681.20    214.56 o 
   2   1   1       23.09       25.84      1.45 o 
   3   1   1     1569.76     1628.85     46.93 o 
   4   1   1       30.73       30.28      2.19 o 
   5   1   1      454.43      454.86     16.16 o 
   6   1   1       34.34       39.59      3.91 o 
   7   1   1       13.59       15.08      2.98 o 
   8   1   1        1.65        4.48      4.48 o 
   9   1   1        0.73        1.58      4.12 o 
  10   1   1        0.27       -0.22      4.12 o 
  11   1   1        9.91       16.17      7.23 o 
  -9   2   1        2.30        0.04      4.77 o 
  -8   2   1        0.90        0.76      4.38 o 
  -7   2   1      548.77      478.85     22.09 o 
  -6   2   1       34.86       23.07      3.95 o 
  -4   2   1      430.78      489.65     21.17 o 
  -3   2   1      539.89      515.60     21.74 o 
  -2   2   1      807.88      885.31     35.51 o 
  -1   2   1       25.11       40.20      4.48 o 
   0   2   1      235.10      213.42      7.04 o 
   1   2   1      218.24      216.18      7.04 o 
   2   2   1      272.76      282.89     13.02 o 
   3   2   1      876.47      935.90     27.65 o 
   4   2   1     1301.77     1420.03     50.79 o 
   5   2   1      159.48      155.72      8.27 o 
   6   2   1      302.73      264.89     12.10 o 
   7   2   1       86.49       84.60      5.99 o 
   8   2   1       44.49       43.28      4.83 o 
   9   2   1      432.30      389.18     29.24 o 
  10   2   1       73.86       68.56     10.17 o 
  11   2   1       13.69       14.31      6.55 o 
  -9   3   1        5.89        7.29      6.22 o 
  -8   3   1        0.46        0.27      3.27 o 
  -7   3   1        0.62        3.57      3.40 o 
  -6   3   1      351.05      331.54     16.69 o 
  -5   3   1      500.86      474.53     21.70 o 
  -4   3   1      723.64      715.79     30.28 o 
  -3   3   1      299.06      358.87     16.40 o 
  -2   3   1      393.96      427.16     18.66 o 
  -1   3   1     1264.87     1393.37     40.37 o 
   0   3   1     2600.50     2754.63     79.17 o 
   1   3   1     2882.25     2913.97     83.63 o 
   2   3   1      383.82      401.32     17.68 o 
   3   3   1      422.92      391.54     15.75 o 
   4   3   1      163.16      183.66      6.91 o 
   5   3   1      199.90      229.28      8.63 o 
   6   3   1      952.35     1076.33     40.54 o 
   7   3   1      131.99      138.25      9.59 o 
   8   3   1      298.26      288.67     13.94 o 
   9   3   1      132.49      129.21     13.24 o 
  10   3   1        8.95        5.04      4.75 o 
  11   3   1       62.99       67.85     10.22 o 
  12   3   1        0.78        8.15      5.41 o 
  -8   4   1        5.23       12.33      4.83 o 
  -7   4   1       36.99       33.33      6.04 o 
  -6   4   1      570.08      498.52     23.73 o 
  -5   4   1        3.29        8.19      3.97 o 
  -4   4   1      558.89      508.84     23.26 o 
  -3   4   1       54.00       49.56      5.37 o 
  -2   4   1        8.34       12.93      3.04 o 
  -1   4   1     1859.75     2082.77     60.21 o 
   0   4   1       21.21       36.59      2.97 o 
   1   4   1     1140.17     1188.16     35.70 o 
   2   4   1      511.12      541.25     24.18 o 
   3   4   1        0.03        1.77      1.19 o 
   4   4   1     1037.78     1122.14     51.13 o 
   5   4   1     1545.57     1665.11     66.20 o 
   6   4   1      235.02      222.99      8.80 o 
   7   4   1      352.82      358.40     13.16 o 
   8   4   1        1.57        3.10      2.72 o 
   9   4   1      124.94      109.27      7.94 o 
  10   4   1        3.63        3.56      3.21 o 
  11   4   1        0.56        3.19      4.54 o 
  12   4   1        0.05        3.73      4.50 o 
  -7   5   1       63.98       51.72      7.47 o 
  -6   5   1        0.05        1.36      3.66 o 
  -5   5   1      268.35      239.85     14.18 o 
  -4   5   1       11.72       14.66      4.55 o 
  -3   5   1      445.34      437.46     21.00 o 
  -2   5   1       77.41       88.21      7.27 o 
  -1   5   1      108.47      103.14      5.21 o 
   0   5   1     1085.24     1246.83     37.62 o 
   1   5   1      167.76      173.29      7.35 o 
   2   5   1        0.25        1.73      1.12 o 
   3   5   1      313.60      310.48     15.85 o 
   4   5   1      116.42      117.13      5.40 o 
   5   5   1       31.00       27.50      2.71 o 
   6   5   1       26.22       29.04      2.96 o 
   7   5   1      131.71      136.31      6.51 o 
   8   5   1      277.14      268.89     27.52 o 
   9   5   1      156.88      153.02     16.57 o 
  10   5   1       21.08       25.75      4.91 o 
  11   5   1        0.67        3.13      3.22 o 
  12   5   1       38.36       59.29     10.36 o 
  -6   6   1        1.22        5.35      4.28 o 
  -5   6   1        6.23        7.37      4.31 o 
  -4   6   1        4.01        5.70      3.92 o 
  -3   6   1        0.74        2.70      7.58 o 
  -2   6   1       67.77       41.67     18.41 o 
  -1   6   1        9.02        6.08      3.33 o 
   0   6   1       41.87       38.63      3.88 o 
   1   6   1        9.19       11.24      2.43 o 
   2   6   1     1329.51     1337.49     40.93 o 
   3   6   1        6.56       10.32      1.75 o 
   4   6   1      262.91      252.71     10.12 o 
   5   6   1       10.83        8.59      2.42 o 
   6   6   1       77.07       71.37      4.51 o 
   7   6   1        9.51        8.59      2.27 o 
   8   6   1      279.90      280.04     15.72 o 
   9   6   1       59.11       58.19      6.62 o 
  10   6   1       20.82       30.56      5.13 o 
  11   6   1        0.13        3.67      3.22 o 
  12   6   1        0.29        3.29      3.68 o 
  -5   7   1        2.02        5.87      4.40 o 
  -4   7   1       16.28       14.95      6.37 o 
  -3   7   1       71.74       57.78     20.93 o 
  -2   7   1      245.28      207.11     33.85 o 
  -1   7   1       26.61       16.88      7.27 o 
   0   7   1       52.78       47.67      5.84 o 
   1   7   1       19.38       24.91      3.28 o 
   2   7   1       90.03       67.26      6.38 o 
   3   7   1       57.92       61.28     15.05 o 
   4   7   1        4.75        9.81      3.85 o 
   5   7   1       20.98       22.12      4.62 o 
   6   7   1       16.59       21.30      4.57 o 
   7   7   1        0.67        2.01      2.77 o 
   8   7   1      133.91      116.96     12.51 o 
   9   7   1       39.29       59.31     10.67 o 
  10   7   1      308.60      228.05     19.20 o 
  11   7   1      125.77      120.28     14.95 o 
  12   7   1        7.64       22.91      7.96 o 
  -3   8   1       42.08       51.59     12.49 o 
  -2   8   1        0.13       -1.09      7.51 o 
  -1   8   1        0.55        3.69      7.98 o 
   0   8   1        8.56        2.01      8.27 o 
   1   8   1      199.38      176.09     18.26 o 
   2   8   1       12.50       14.02      4.31 o 
   3   8   1      528.68      441.12     19.93 o 
   4   8   1      298.11      247.28     17.54 o 
   5   8   1       34.02       28.46      5.60 o 
   6   8   1      212.72      176.43     11.18 o 
   7   8   1      393.55      337.92     20.85 o 
   8   8   1        1.33        7.60      5.12 o 
   9   8   1      330.18      295.59     22.56 o 
  10   8   1        7.71       17.38      6.74 o 
  11   8   1        1.52        2.50      5.16 o 
  12   8   1       12.84       15.40      7.39 o 
  -2   9   1        0.99        9.23      9.25 o 
  -1   9   1        0.05      -10.83      7.49 o 
   0   9   1        7.82       15.27      9.42 o 
   1   9   1        0.20        3.54      8.84 o 
   2   9   1       38.21       58.76     12.96 o 
   3   9   1      245.74      218.17     12.96 o 
   4   9   1        5.61        4.25      4.60 o 
   5   9   1      272.85      227.46     13.33 o 
   6   9   1      678.45      574.03     41.41 o 
   7   9   1        0.14        1.12      3.47 o 
   8   9   1      261.03      236.28     19.55 o 
   9   9   1       69.97       69.61     11.94 o 
  10   9   1       12.08        9.85      6.18 o 
  11   9   1        0.15       -4.61      4.69 o 
  12   9   1       66.64       71.45     13.37 o 
   0  10   1       13.95       35.79     12.22 o 
   1  10   1       19.21       25.74     10.52 o 
   2  10   1       85.54       84.15     15.35 o 
   3  10   1       19.51       13.59      9.77 o 
   4  10   1      152.64      153.60     22.65 o 
   5  10   1       12.48       11.81      6.38 o 
   6  10   1       71.83       84.52     20.81 o 
   7  10   1       46.31       42.67      7.28 o 
   8  10   1      188.11      160.70     16.01 o 
   9  10   1       50.53       57.41     11.36 o 
  10  10   1        0.00        9.64      5.63 o 
  11  10   1       47.22       54.42     13.04 o 
   2  11   1        0.08        1.76      8.52 o 
   3  11   1       35.33       44.20     12.94 o 
   4  11   1        2.02        5.88      8.76 o 
   5  11   1       42.25       57.63      8.91 o 
   6  11   1        5.86        3.75     11.55 o 
   7  11   1       64.93       63.99      8.87 o 
   8  11   1        1.42        7.31      5.59 o 
   9  11   1       77.34       84.29     13.92 o 
  10  11   1        0.20       11.08      7.10 o 
  -8 -10   2       43.05       46.28      8.39 o 
  -7 -10   2        7.18        8.39      5.11 o 
  -6 -10   2       62.76       59.43      9.34 o 
  -5 -10   2       43.06       44.98     10.57 o 
  -4 -10   2        2.34       17.83     11.94 o 
 -10  -9   2       28.23       26.23      8.89 o 
  -9  -9   2       70.73       61.90      8.93 o 
  -8  -9   2       76.70       79.19     15.66 o 
  -7  -9   2       44.90       54.79     14.04 o 
  -6  -9   2       11.12       16.40      9.81 o 
  -5  -9   2       20.86       20.64     11.28 o 
  -4  -9   2        5.34       -0.74      8.93 o 
  -3  -9   2        5.38       13.47     10.71 o 
  -2  -9   2        0.16       -0.14     10.05 o 
  -1  -9   2       21.94       35.25     13.68 o 
 -11  -8   2       22.35       21.44      8.27 o 
 -10  -8   2       10.64        9.79      5.92 o 
  -9  -8   2        8.28       21.74      8.56 o 
  -8  -8   2        0.67        6.20      7.47 o 
  -7  -8   2       53.58       60.83     13.64 o 
  -6  -8   2       52.05       65.66     13.57 o 
  -5  -8   2       39.18       40.01     12.24 o 
  -4  -8   2        0.22        5.06      8.60 o 
  -3  -8   2       70.76       63.30     14.45 o 
  -2  -8   2       45.22       44.12     13.10 o 
  -1  -8   2       46.65       55.81     14.17 o 
   0  -8   2       14.24       16.38     11.04 o 
   1  -8   2       51.12       67.85     15.78 o 
 -12  -7   2       42.15       47.68     10.56 o 
 -11  -7   2        6.63       13.98      6.29 o 
 -10  -7   2       96.38       79.31     12.88 o 
  -9  -7   2        3.03       11.83      7.04 o 
  -8  -7   2       16.85       25.06      9.07 o 
  -7  -7   2        5.03        6.31      6.49 o 
  -6  -7   2       82.96       81.18     13.92 o 
  -5  -7   2      409.44      362.09     28.07 o 
  -4  -7   2      111.08       92.83     14.64 o 
  -3  -7   2        5.71        9.27      8.74 o 
  -2  -7   2      150.09      148.45     17.42 o 
  -1  -7   2        4.49       13.49     10.03 o 
   0  -7   2       38.80       31.69     12.10 o 
   1  -7   2        4.13       -2.70      8.89 o 
   2  -7   2       22.54       30.83     12.45 o 
   3  -7   2        2.18        3.75      9.09 o 
 -12  -6   2       30.31       38.45      9.54 o 
 -11  -6   2       29.74       30.55      8.52 o 
  -9  -6   2       25.94       35.71      8.99 o 
  -8  -6   2      114.00      107.20     13.41 o 
  -7  -6   2        7.86       11.83      6.43 o 
  -6  -6   2      174.05      206.86     18.75 o 
  -5  -6   2       22.45       23.99      7.98 o 
  -4  -6   2       61.98       52.72     10.36 o 
  -3  -6   2      163.32      132.59     15.03 o 
  -2  -6   2      501.08      391.49     28.99 o 
  -1  -6   2       70.00       63.34     12.92 o 
   0  -6   2      266.91      241.46     22.11 o 
   1  -6   2      104.07      111.91     16.77 o 
   2  -6   2       11.59        6.84      9.50 o 
   3  -6   2       41.22       60.91     13.96 o 
   4  -6   2       38.55       41.75     12.67 o 
 -12  -5   2        8.92       11.03      6.00 o 
 -11  -5   2        7.49       17.34      6.74 o 
 -10  -5   2       45.18       28.91      7.84 o 
  -9  -5   2      394.83      321.59     25.16 o 
  -8  -5   2       15.36       11.71      5.45 o 
  -7  -5   2      250.09      258.09     21.09 o 
  -6  -5   2        0.09        3.73      3.89 o 
  -5  -5   2      220.47      249.79     20.04 o 
  -4  -5   2       76.56       77.96     10.22 o 
  -3  -5   2       15.16       20.51      6.90 o 
  -2  -5   2        7.17       14.82      6.47 o 
  -1  -5   2      590.36      539.18     35.19 o 
   0  -5   2       10.76       12.98      8.11 o 
   1  -5   2      663.26      645.84     29.27 o 
   2  -5   2      154.42      156.51     10.64 o 
   3  -5   2      768.61      737.17     33.82 o 
   4  -5   2      286.39      309.40     24.18 o 
   5  -5   2       69.82       70.41      8.70 o 
   6  -5   2       41.00       57.99      8.51 o 
 -11  -4   2       26.64       33.50     13.10 o 
 -10  -4   2       10.88       14.47      4.00 o 
  -9  -4   2       33.13       29.41      6.48 o 
  -8  -4   2      824.47      839.18     67.67 o 
  -7  -4   2      159.46      175.69     10.39 o 
  -6  -4   2       67.43       75.20      9.54 o 
  -5  -4   2        1.33        2.10      1.23 o 
  -4  -4   2      604.42      638.19     38.63 o 
  -3  -4   2      184.28      203.05     16.01 o 
  -2  -4   2       66.05       64.72      9.21 o 
  -1  -4   2     1497.10     1474.54    121.48 o 
   0  -4   2      972.76      991.33     53.33 o 
   1  -4   2       32.17       33.54      7.24 o 
   2  -4   2      890.40      894.37     38.63 o 
   3  -4   2      564.45      541.69     25.60 o 
   4  -4   2      360.52      362.68     27.48 o 
   5  -4   2      138.09      152.66     14.51 o 
   6  -4   2       57.29       70.52     13.93 o 
   7  -4   2       38.19       51.86      7.67 o 
 -12  -3   2       75.21       80.64     11.98 o 
 -11  -3   2      125.18      134.18     14.82 o 
 -10  -3   2       12.66       15.46      4.63 o 
  -9  -3   2       42.78       34.58      7.04 o 
  -8  -3   2       52.71       50.75      7.55 o 
  -7  -3   2        3.68        0.37      2.95 o 
  -6  -3   2      129.89      132.97     16.40 o 
  -5  -3   2        9.32       11.11      2.31 o 
  -4  -3   2     1855.88     2202.79     87.26 o 
  -3  -3   2     1162.57     1257.53     68.36 o 
  -2  -3   2      210.03      204.24     15.21 o 
  -1  -3   2     1855.66     1848.26     94.80 o 
   0  -3   2      119.18       93.05      8.44 o 
   1  -3   2        9.92       10.09      2.58 o 
   2  -3   2       18.73       21.94      4.53 o 
   3  -3   2      410.14      413.65     19.97 o 
   4  -3   2       31.51       35.83      5.51 o 
   5  -3   2      244.93      270.86     27.44 o 
   6  -3   2        3.76        7.40      6.01 o 
   7  -3   2        8.35       15.41      4.98 o 
   8  -3   2        0.79       -0.84      5.16 o 
 -11  -2   2       18.99       25.18      7.92 o 
 -10  -2   2        2.39        5.79      5.02 o 
  -9  -2   2        0.10        1.62      2.48 o 
  -8  -2   2       14.07       20.78      5.67 o 
  -7  -2   2       26.27       37.00      6.47 o 
  -6  -2   2      592.04      658.67     42.42 o 
  -5  -2   2      284.34      410.49     26.98 o 
  -4  -2   2      735.19      916.71     52.06 o 
  -3  -2   2       91.86       92.28      5.68 o 
  -2  -2   2     2057.57     2175.38     85.34 o 
  -1  -2   2       14.31       26.61      2.64 o 
   0  -2   2        9.67       13.51      2.22 o 
   1  -2   2        0.12       -0.38      1.75 o 
   2  -2   2       19.72       26.66      3.65 o 
   3  -2   2       21.36       16.67      3.48 o 
   4  -2   2      240.48      248.46     13.20 o 
   6  -2   2      216.03      234.60     13.21 o 
   7  -2   2      261.64      242.85     24.98 o 
   8  -2   2       93.58       86.64     12.02 o 
   9  -2   2        1.88        3.23      5.61 o 
 -11  -1   2       33.83       37.90      9.52 o 
 -10  -1   2       71.26       74.34     10.83 o 
  -9  -1   2        3.80        7.43      4.97 o 
  -8  -1   2      420.06      429.51     31.10 o 
  -7  -1   2      487.44      477.95     33.13 o 
  -6  -1   2       37.40       43.01      6.45 o 
  -5  -1   2     2022.76     2519.85    151.81 o 
  -4  -1   2      259.96      273.89     18.67 o 
  -3  -1   2       18.15       31.24      4.89 o 
  -2  -1   2     2024.79     2191.78     85.30 o 
  -1  -1   2      878.39      881.84     35.36 o 
   0  -1   2     4707.38     4810.52    317.82 o 
   1  -1   2      657.82      596.20     34.63 o 
   2  -1   2       22.59       46.46      4.26 o 
   3  -1   2        0.30        0.94      2.09 o 
   4  -1   2      305.79      353.02     16.27 o 
   5  -1   2        0.11        0.93      2.52 o 
   6  -1   2      304.32      286.97     14.35 o 
   7  -1   2        1.03        0.85      2.90 o 
   8  -1   2       14.80       17.65      6.90 o 
   9  -1   2       25.68       28.38      8.66 o 
 -11   0   2      109.35      106.58     14.02 o 
 -10   0   2       68.68       75.03     12.39 o 
  -9   0   2      426.27      434.98     32.86 o 
  -8   0   2      586.78      530.87     37.63 o 
  -7   0   2       73.57       78.39      9.58 o 
  -6   0   2      231.36      218.10     17.40 o 
  -5   0   2      322.26      364.51     25.28 o 
  -4   0   2      244.22      286.89     19.98 o 
  -3   0   2      354.09      433.44     27.82 o 
  -2   0   2       30.47       41.68      5.10 o 
  -1   0   2     3244.48     3172.30    188.48 o 
   0   0   2       17.31       19.90      1.85 o 
   1   0   2     3388.43     3430.52    133.69 o 
   2   0   2       19.58       30.02      3.20 o 
   3   0   2      159.13      190.98      9.33 o 
   4   0   2       26.59       25.29      3.31 o 
   5   0   2      224.61      243.08     11.58 o 
   6   0   2      142.07      134.09      7.89 o 
   7   0   2       43.46       42.99      4.75 o 
   8   0   2      175.97      161.47     15.91 o 
   9   0   2       56.14       56.85     10.36 o 
  10   0   2        3.60        9.48      6.27 o 
 -10   1   2       92.72       86.15     12.30 o 
  -9   1   2        6.13        7.49      5.98 o 
  -8   1   2      190.18      169.99     16.46 o 
  -7   1   2       13.60       13.12      5.77 o 
  -6   1   2      109.71       93.67     10.26 o 
  -5   1   2      567.95      606.79     40.05 o 
  -4   1   2      932.29     1071.41     66.70 o 
  -3   1   2      795.08      867.84     53.93 o 
  -2   1   2     1681.00     2045.67    125.21 o 
  -1   1   2      109.38      108.75      8.74 o 
   0   1   2       80.01       64.59      5.04 o 
   1   1   2     5017.32     4904.99    242.88 o 
   2   1   2       58.72       53.99      2.72 o 
   3   1   2       29.62       25.78      2.05 o 
   4   1   2      366.11      365.90     11.62 o 
   5   1   2      695.76      777.23     23.49 o 
   6   1   2      303.11      257.67      8.99 o 
   7   1   2       59.14       51.31      4.44 o 
   8   1   2        6.87       12.96      5.51 o 
   9   1   2       24.50       22.52      6.84 o 
  10   1   2        7.92       11.81      6.41 o 
  11   1   2       11.19        9.17      6.08 o 
 -10   2   2       93.05       85.31     12.41 o 
  -9   2   2      125.47       89.86     12.32 o 
  -8   2   2      180.21      158.93     16.21 o 
  -7   2   2      159.23      135.41     14.06 o 
  -6   2   2       19.66       17.73      3.72 o 
  -5   2   2      580.89      550.22     43.40 o 
  -4   2   2       59.13       52.53      5.14 o 
  -3   2   2      229.42      179.78     13.20 o 
  -2   2   2        8.64        7.76      2.19 o 
  -1   2   2       32.58       34.82      3.16 o 
   0   2   2     5505.54     5693.91    160.54 o 
   1   2   2      508.03      524.08     15.57 o 
   2   2   2       26.70       25.14      2.53 o 
   3   2   2      725.42      747.10     37.10 o 
   4   2   2      163.00      167.83      8.05 o 
   5   2   2      986.76     1047.88     38.58 o 
   6   2   2       11.53        8.64      2.65 o 
   7   2   2       20.86       16.17      3.31 o 
   8   2   2       23.77       28.50      6.72 o 
   9   2   2      228.53      220.87     19.29 o 
  10   2   2       12.23       13.96      6.26 o 
  11   2   2        8.94       12.06      6.33 o 
  -9   3   2       25.27       21.09      8.15 o 
  -8   3   2       11.52       11.79      6.61 o 
  -7   3   2      284.56      247.72     13.76 o 
  -6   3   2      498.01      462.33     21.60 o 
  -5   3   2      450.83      407.38     19.03 o 
  -4   3   2      510.55      472.22     20.99 o 
  -3   3   2       71.06       80.37      5.60 o 
  -2   3   2      262.63      287.15     13.80 o 
  -1   3   2       15.43       13.71      2.85 o 
   0   3   2     2055.33     1990.96     57.48 o 
   1   3   2     1956.32     2122.83     60.97 o 
   2   3   2     1723.41     1806.87     52.31 o 
   3   3   2      172.06      190.21      8.75 o 
   4   3   2      269.70      324.91     13.81 o 
   5   3   2       64.13       65.05      5.02 o 
   6   3   2        1.54        3.24      2.11 o 
   7   3   2        0.07        2.50      2.32 o 
   8   3   2      227.65      207.79     12.57 o 
   9   3   2       98.48       88.90     10.93 o 
  10   3   2      125.05      117.25     13.12 o 
  11   3   2       81.28       91.97     12.22 o 
  12   3   2       39.00       53.91     10.67 o 
  -8   4   2        6.79        9.60      4.20 o 
  -7   4   2       22.10       24.60      5.92 o 
  -6   4   2      157.21      142.35      9.75 o 
  -5   4   2        0.40        1.08      3.09 o 
  -4   4   2      414.28      384.66     18.27 o 
  -3   4   2      241.80      256.06     13.00 o 
  -2   4   2       97.92       98.43      7.17 o 
  -1   4   2     2993.87     3435.70     98.14 o 
   0   4   2        4.30        1.89      1.34 o 
   1   4   2      779.46      845.69     25.62 o 
   2   4   2      411.73      429.53     14.01 o 
   3   4   2        0.35        5.38      1.46 o 
   4   4   2     1264.75     1377.43     49.92 o 
   5   4   2        9.90        9.67      1.51 o 
   6   4   2      727.76      818.97     33.00 o 
   7   4   2      367.30      355.03     16.30 o 
   8   4   2       67.00       75.20      6.58 o 
   9   4   2       97.75       90.29     10.56 o 
  10   4   2        5.84        4.62      3.39 o 
  11   4   2       98.69      100.52     12.30 o 
  12   4   2       61.85       69.30     11.69 o 
  -7   5   2       10.98       15.29      7.19 o 
  -6   5   2       37.95       28.92      5.79 o 
  -5   5   2      332.30      278.71     15.36 o 
  -4   5   2      142.38      127.61     12.86 o 
  -3   5   2      211.59      179.41     19.34 o 
  -2   5   2       15.27       18.10      4.36 o 
  -1   5   2      195.12      199.85      7.96 o 
   0   5   2      315.47      388.22     13.40 o 
   1   5   2       16.38       21.78      2.63 o 
   2   5   2      225.35      236.12      8.96 o 
   3   5   2       67.56       77.29      4.21 o 
   4   5   2      134.66      155.00      8.01 o 
   5   5   2      335.68      376.34     16.55 o 
   6   5   2      600.55      658.50     26.76 o 
   7   5   2      298.32      278.61     13.82 o 
   8   5   2      679.97      672.15     51.98 o 
   9   5   2       99.50       82.95     19.24 o 
  10   5   2      171.27      159.81     14.16 o 
  11   5   2       38.72       36.03     13.66 o 
  12   5   2       38.31       56.08     10.26 o 
  -6   6   2       74.65       60.24     23.85 o 
  -5   6   2        7.87       12.02      3.83 o 
  -4   6   2       38.93       40.13     13.47 o 
  -3   6   2       47.69       40.77      6.69 o 
  -1   6   2       27.75       23.69      4.73 o 
   0   6   2      112.39      122.21      6.35 o 
   1   6   2       43.80       49.68      3.93 o 
   2   6   2      181.45      225.09      9.11 o 
   3   6   2      455.23      478.26     17.85 o 
   4   6   2       49.75       51.39      3.74 o 
   5   6   2       37.60       40.88      3.49 o 
   6   6   2        6.61       11.29      2.35 o 
   7   6   2      126.10      125.35     14.69 o 
   8   6   2       57.13       48.74      5.58 o 
   9   6   2       39.60       38.23      9.80 o 
  10   6   2       82.72       90.01      8.52 o 
  11   6   2       66.80       79.52      7.79 o 
  12   6   2        3.02        5.40      5.06 o 
  -5   7   2        8.19        8.07      3.77 o 
  -4   7   2        0.56        3.23      4.18 o 
  -3   7   2        1.49        2.95      3.18 o 
  -2   7   2      134.58      103.62     12.24 o 
  -1   7   2      441.18      418.68     29.19 o 
   0   7   2      299.41      299.76     16.22 o 
   1   7   2       30.48       34.97      3.63 o 
   2   7   2      579.98      594.34     20.23 o 
   3   7   2      206.54      191.70      9.58 o 
   4   7   2      239.23      236.47     12.14 o 
   5   7   2       56.65       57.07      4.27 o 
   6   7   2        0.16       -0.25      1.91 o 
   7   7   2        0.67        3.98      2.58 o 
   8   7   2       12.83       10.34      3.52 o 
   9   7   2      356.85      371.16     24.04 o 
  10   7   2       40.73       48.91      6.02 o 
  11   7   2        1.96        0.12      5.18 o 
  12   7   2        7.79        8.74      6.65 o 
  -4   8   2       12.57       14.35      5.65 o 
  -3   8   2        7.73       13.34      4.34 o 
  -2   8   2      385.75      329.47     47.60 o 
  -1   8   2      171.79      149.00     10.99 o 
   0   8   2      104.89      106.09     14.17 o 
   1   8   2      203.60      199.82     18.73 o 
   2   8   2       16.02       13.92      4.63 o 
   3   8   2      568.18      522.18     22.18 o 
   4   8   2       73.11       61.28      7.07 o 
   5   8   2       25.30       27.85      5.37 o 
   6   8   2       11.66       14.62      6.53 o 
   7   8   2      292.64      283.39     21.27 o 
   8   8   2       24.12       30.50      8.93 o 
   9   8   2      100.50      115.37     15.19 o 
  10   8   2       19.15       33.49      9.32 o 
  11   8   2       99.84       89.35     13.96 o 
  12   8   2       14.48       14.21      7.25 o 
  -2   9   2       41.21       37.12     11.44 o 
  -1   9   2        7.71       13.82      8.89 o 
   0   9   2        3.17        2.64      7.84 o 
   1   9   2       15.37       15.76      9.17 o 
   2   9   2      148.24      158.53     17.18 o 
   3   9   2      180.35      149.38     10.40 o 
   4   9   2      116.98      114.84      9.39 o 
   5   9   2      105.52      103.05      9.44 o 
   6   9   2        9.20       11.80      4.99 o 
   7   9   2      248.06      237.45     19.68 o 
   8   9   2      277.18      250.80     20.58 o 
   9   9   2        6.08        8.11      6.35 o 
  10   9   2       57.10       57.65     11.98 o 
  11   9   2        4.74       13.51      8.11 o 
  12   9   2        1.97       10.58      7.27 o 
  -1  10   2        5.91        9.89      9.01 o 
   0  10   2       22.22       26.27     10.36 o 
   1  10   2        1.24       -0.06      7.74 o 
   2  10   2       28.94       43.44     11.67 o 
   3  10   2       30.49       27.33     10.28 o 
   4  10   2      214.41      205.32     16.67 o 
   5  10   2       15.54       21.81      5.78 o 
   6  10   2      264.31      224.64     27.10 o 
   7  10   2      539.39      514.51     32.96 o 
   8  10   2       10.22        5.49      5.63 o 
   9  10   2       79.54       81.81     13.96 o 
  10  10   2        3.69        2.03      5.63 o 
  11  10   2        7.80       16.24      7.94 o 
   1  11   2       70.46       65.64     13.74 o 
   2  11   2       47.42       43.61     12.20 o 
   3  11   2      155.46      144.77     17.48 o 
   4  11   2        7.49        8.91      8.56 o 
   5  11   2       32.21       29.75     10.35 o 
   6  11   2        2.32        5.34      4.67 o 
   7  11   2       40.48       40.46     10.17 o 
   8  11   2        0.20        4.03      5.65 o 
   9  11   2       27.48       33.72      9.81 o 
  10  11   2       13.25       19.86      8.60 o 
   5  12   2       23.09       24.22     10.97 o 
   6  12   2      112.65      101.50     10.86 o 
   7  12   2       28.25       34.72     10.01 o 
   8  12   2       77.12       84.47     14.60 o 
  -9  -9   3       58.62       61.21     15.38 o 
  -8  -9   3       28.59       41.21     14.11 o 
  -7  -9   3       14.72       14.13     11.01 o 
  -6  -9   3        0.48       -8.39      8.84 o 
  -5  -9   3        4.99        1.97      9.66 o 
  -4  -9   3       32.63       30.93     13.70 o 
  -3  -9   3        6.96       11.46     11.22 o 
  -2  -9   3        0.74       13.88     11.63 o 
  -9  -8   3       22.81       42.61     12.69 o 
  -8  -8   3       95.42      116.80     19.02 o 
  -7  -8   3       29.06       38.06     12.20 o 
  -6  -8   3        2.78        7.02      8.89 o 
  -5  -8   3        4.81        5.47      9.40 o 
  -4  -8   3        0.17       -1.88      8.48 o 
  -3  -8   3       19.82       10.18     10.15 o 
  -2  -8   3        1.66       -0.65      9.21 o 
  -1  -8   3       59.97       49.26     14.95 o 
   0  -8   3        2.95       -4.71      9.03 o 
 -10  -7   3        6.80       -2.58      6.37 o 
  -9  -7   3       22.71       30.75     11.16 o 
  -8  -7   3        1.01        5.40      6.94 o 
  -7  -7   3        0.35        0.88      6.80 o 
  -6  -7   3        9.25        7.43      7.33 o 
  -5  -7   3       96.59      103.10     16.52 o 
  -4  -7   3        0.55        5.34      8.00 o 
  -3  -7   3        1.52        5.81      8.54 o 
  -2  -7   3      348.26      286.85     25.84 o 
  -1  -7   3        0.65        4.50      8.84 o 
   0  -7   3       61.31       65.13     14.84 o 
   1  -7   3       93.98      110.82     18.20 o 
   2  -7   3        0.54        6.16     10.11 o 
 -10  -6   3      121.81      120.96     15.07 o 
  -9  -6   3        8.52       16.19      7.19 o 
  -8  -6   3       73.33       92.09     15.01 o 
  -7  -6   3        6.80        2.87      6.41 o 
  -6  -6   3      496.89      567.70     39.45 o 
  -5  -6   3       68.50       85.86     14.11 o 
  -4  -6   3      147.21      149.89     16.79 o 
  -3  -6   3       67.09       58.55     12.26 o 
  -2  -6   3       10.48        8.74      8.50 o 
  -1  -6   3      126.72      126.22     17.46 o 
   0  -6   3       64.89       90.37     15.68 o 
   1  -6   3        3.35        2.81      8.80 o 
   2  -6   3        2.46        2.54      9.56 o 
   3  -6   3        0.30       -0.27      8.93 o 
   4  -6   3        0.93        4.93      9.48 o 
 -12  -5   3        4.50        5.86      4.81 o 
 -10  -5   3       13.29       13.29      6.69 o 
  -9  -5   3      128.75      129.31     15.15 o 
  -8  -5   3       13.47       13.80      6.31 o 
  -6  -5   3      530.48      491.58     34.54 o 
  -5  -5   3      206.58      228.22     20.19 o 
  -4  -5   3       19.68       24.14      7.68 o 
  -3  -5   3      213.43      188.80     17.55 o 
  -2  -5   3       14.88       23.05      7.92 o 
  -1  -5   3      525.80      429.41     30.63 o 
   0  -5   3       39.37       49.07     11.85 o 
   1  -5   3      300.56      268.49     23.24 o 
   2  -5   3       14.31        9.95      9.54 o 
   3  -5   3       20.81       29.85     11.79 o 
   4  -5   3        0.20        3.99      9.13 o 
   5  -5   3       20.37       29.85     11.44 o 
 -11  -4   3       14.77       19.51      6.45 o 
 -10  -4   3        4.00        1.95      4.03 o 
  -9  -4   3       29.97       32.39      8.50 o 
  -8  -4   3      229.77      209.28     19.37 o 
  -7  -4   3       53.01       43.65      9.32 o 
  -6  -4   3      394.21      366.35     27.58 o 
  -5  -4   3       51.56       67.38     10.99 o 
  -4  -4   3      364.78      332.18     24.42 o 
  -3  -4   3        0.05       -1.06      3.73 o 
  -2  -4   3      244.62      259.09     20.08 o 
  -1  -4   3        0.09        3.85      5.22 o 
   0  -4   3      409.49      383.35     32.59 o 
   1  -4   3        3.44        6.20      3.94 o 
   2  -4   3      465.06      463.37     22.53 o 
   3  -4   3      116.20      113.63     10.16 o 
   4  -4   3       47.78       57.17      7.55 o 
   5  -4   3       38.82       45.42      7.32 o 
   6  -4   3       22.45       29.65      6.63 o 
 -12  -3   3       16.36       30.03      8.43 o 
 -11  -3   3       25.06       38.71      8.95 o 
 -10  -3   3       23.84       27.88      7.49 o 
  -9  -3   3       11.70       15.93      5.40 o 
  -8  -3   3      155.98      150.77     14.99 o 
  -7  -3   3       33.23       33.79      5.38 o 
  -6  -3   3      186.10      230.34     13.49 o 
  -5  -3   3      291.14      296.18     15.30 o 
  -4  -3   3      553.92      529.21     47.90 o 
  -3  -3   3     1395.50     1470.21     80.44 o 
  -2  -3   3      707.84      655.13     39.19 o 
  -1  -3   3       22.99       22.16      3.00 o 
   0  -3   3      285.36      301.21     28.90 o 
   1  -3   3      134.48      136.06     10.59 o 
   2  -3   3        1.18        4.37      2.95 o 
   3  -3   3       21.80       21.07      5.52 o 
   4  -3   3        0.61        0.19      3.32 o 
   5  -3   3       65.31       69.16      7.63 o 
   6  -3   3       94.09      114.84     13.60 o 
   7  -3   3       23.36       41.78      6.96 o 
 -11  -2   3       23.00       36.97      8.93 o 
 -10  -2   3        0.26        1.56      4.38 o 
  -9  -2   3       32.04       35.34      7.80 o 
  -8  -2   3      203.32      207.46     17.53 o 
  -7  -2   3       47.40       50.43      7.51 o 
  -6  -2   3      687.42      825.24     56.26 o 
  -5  -2   3      542.90      608.25     58.20 o 
  -4  -2   3      705.88      839.33     36.04 o 
  -3  -2   3     1039.59     1043.72     54.52 o 
  -2  -2   3      736.51      798.41     38.84 o 
  -1  -2   3     1081.37     1148.41     78.51 o 
   0  -2   3      332.73      352.78     30.46 o 
   1  -2   3      640.43      555.65     33.52 o 
   2  -2   3       40.24       49.81      5.13 o 
   3  -2   3      311.74      301.09     15.40 o 
   4  -2   3       71.39       55.35     17.72 o 
   5  -2   3        0.93        4.04      3.79 o 
   6  -2   3       19.12       39.02      8.33 o 
   7  -2   3       28.27       41.03      6.72 o 
   8  -2   3        3.94        5.14      5.71 o 
 -11  -1   3        1.50        6.12      5.59 o 
 -10  -1   3       10.20       17.73      7.35 o 
  -9  -1   3        0.59        0.96      4.44 o 
  -8  -1   3      416.45      430.29     31.39 o 
  -7  -1   3      146.10      143.83     13.59 o 
  -6  -1   3       27.54       40.62      6.59 o 
  -5  -1   3      861.54     1066.33     70.28 o 
  -4  -1   3      380.99      488.35     33.90 o 
  -3  -1   3      761.45      826.96     51.59 o 
  -2  -1   3     2832.97     3034.86    143.28 o 
  -1  -1   3      336.15      298.12     13.46 o 
   0  -1   3     2535.52     2541.57    139.48 o 
   1  -1   3      371.56      386.08     36.03 o 
   2  -1   3       14.24       12.26      2.89 o 
   3  -1   3      206.81      200.71     11.06 o 
   4  -1   3       85.68       77.93      6.59 o 
   5  -1   3       46.08       51.98      5.78 o 
   6  -1   3      221.06      208.79     12.06 o 
   7  -1   3        0.85        1.33      3.20 o 
   8  -1   3      194.34      189.40     18.57 o 
   9  -1   3        6.76        5.98      6.16 o 
 -11   0   3       47.72       65.00     12.02 o 
 -10   0   3       55.31       58.12     11.36 o 
  -9   0   3       85.64       72.39     10.79 o 
  -8   0   3      179.65      197.28     17.91 o 
  -7   0   3      176.38      202.05     17.44 o 
  -6   0   3      254.06      249.47     19.47 o 
  -4   0   3      883.17     1151.77     74.95 o 
  -3   0   3      133.65      152.81     13.25 o 
  -2   0   3     4817.23     4974.03    295.84 o 
  -1   0   3     2848.56     2964.03    115.03 o 
   0   0   3     1343.57     1287.18     51.08 o 
   1   0   3     2399.41     2435.59    101.69 o 
   2   0   3      413.16      454.52     37.08 o 
   3   0   3      753.58      738.80     30.78 o 
   4   0   3      157.54      193.10     10.25 o 
   5   0   3        9.99       13.81      3.35 o 
   6   0   3      142.67      149.15      8.86 o 
   7   0   3       85.98       77.80      6.42 o 
   8   0   3       21.22       24.01      7.41 o 
   9   0   3       59.24       72.31     11.90 o 
  10   0   3       17.13       18.16      8.13 o 
 -10   1   3       91.83      100.77     13.47 o 
  -9   1   3       57.90       56.14     10.42 o 
  -8   1   3      229.64      220.74     19.82 o 
  -7   1   3      187.98      165.85     15.72 o 
  -6   1   3      101.81       94.57     10.61 o 
  -5   1   3      156.65      146.36     13.02 o 
  -4   1   3      461.22      551.43     40.37 o 
  -3   1   3       97.42       97.41     10.97 o 
  -2   1   3       14.60       14.45      3.91 o 
  -1   1   3      533.63      560.40     35.28 o 
   0   1   3     4421.00     4258.96    252.82 o 
   1   1   3     2143.22     2110.61    102.12 o 
   2   1   3       64.89       60.84      4.04 o 
   3   1   3      236.81      264.44     20.11 o 
   4   1   3       49.91       55.22      3.37 o 
   5   1   3      173.97      189.81      7.09 o 
   6   1   3      242.89      247.38     11.53 o 
   7   1   3      363.99      352.69     26.39 o 
   8   1   3        0.11        0.65      4.46 o 
   9   1   3       98.57       93.50     11.96 o 
  10   1   3        0.03        1.41      4.75 o 
 -10   2   3       69.52       57.76     11.42 o 
  -9   2   3       34.59       40.37      9.54 o 
  -8   2   3       28.84       29.97      8.09 o 
  -7   2   3       26.17       36.30      8.01 o 
  -6   2   3      106.95      106.34     11.63 o 
  -5   2   3      305.26      146.71     13.53 o 
  -4   2   3       19.10       12.51      5.67 o 
  -3   2   3      118.31      169.70     16.44 o 
  -2   2   3      447.51      597.06     40.72 o 
  -1   2   3      280.51      298.58     20.98 o 
   0   2   3     3046.72     3100.66    185.00 o 
   1   2   3    16222.74    16484.49    973.77 o 
   2   2   3      418.25      425.74     19.37 o 
   3   2   3      365.18      359.28     11.50 o 
   4   2   3       62.17       52.53      3.34 o 
   5   2   3      813.99      923.46     27.63 o 
   6   2   3      162.18      173.24      6.74 o 
   7   2   3        1.52        0.82      2.54 o 
   8   2   3       47.72       52.76      8.72 o 
   9   2   3        6.97        3.71      4.69 o 
  10   2   3       20.90       21.42      7.17 o 
  11   2   3        1.16        6.26      5.83 o 
  -8   3   3       44.49       38.26      9.44 o 
  -7   3   3      150.72      128.06     14.17 o 
  -6   3   3      303.90      279.03     22.68 o 
  -5   3   3       87.91       88.59      9.01 o 
  -4   3   3       17.15       15.23      3.53 o 
  -3   3   3      664.19      830.85     52.28 o 
  -2   3   3      167.29      199.74     14.49 o 
  -1   3   3        0.21        0.00      1.41 o 
   0   3   3     1878.54     2087.38     59.63 o 
   1   3   3     1768.78     1928.67     55.53 o 
   2   3   3      478.36      485.44     18.60 o 
   3   3   3      149.97      125.44      8.54 o 
   4   3   3      200.46      187.43      9.05 o 
   5   3   3      130.31      145.47      7.92 o 
   6   3   3      101.37       97.59      6.49 o 
   7   3   3        1.47        3.75      2.81 o 
   8   3   3       42.00       38.62      5.60 o 
   9   3   3       99.91       99.93     11.69 o 
  10   3   3      357.88      337.65     27.27 o 
  11   3   3        1.44        8.62      5.40 o 
  -6   4   3       96.81       89.76     10.17 o 
  -5   4   3      257.42      224.15     18.20 o 
  -4   4   3      903.13      802.70     57.02 o 
  -3   4   3      180.94      181.85     11.11 o 
  -2   4   3       22.14       19.64      3.69 o 
  -1   4   3       47.26       44.71      4.42 o 
   0   4   3      170.96      215.70      8.08 o 
   1   4   3       74.00       67.39      3.62 o 
   2   4   3        5.14        6.76      1.47 o 
   3   4   3        4.31        2.91      1.20 o 
   4   4   3      280.00      296.28     13.11 o 
   5   4   3       66.12       68.28      5.28 o 
   6   4   3       73.35       81.87      6.08 o 
   7   4   3      644.49      685.40     27.80 o 
   8   4   3       30.50       33.09      4.97 o 
   9   4   3     1069.51     1023.38     42.82 o 
  10   4   3       55.19       61.50     10.01 o 
  11   4   3       67.99       67.17     10.36 o 
  12   4   3        8.71       19.06      7.37 o 
  -7   5   3        0.01        0.38      3.26 o 
  -6   5   3        0.18        3.72      3.14 o 
  -5   5   3      125.55      108.78      9.00 o 
  -4   5   3       16.99       17.62      4.67 o 
  -3   5   3      181.06      153.08     12.99 o 
  -2   5   3        8.41        8.15      3.41 o 
  -1   5   3        0.02        2.53      1.66 o 
   0   5   3     1173.91     1285.22     38.44 o 
   1   5   3       12.72       26.99      2.79 o 
   2   5   3        6.30        9.57      1.88 o 
   3   5   3       74.24       72.23      4.05 o 
   4   5   3        0.28        1.43      1.37 o 
   5   5   3      968.54     1040.99     31.74 o 
   6   5   3     1259.03     1413.89     52.66 o 
   7   5   3      261.09      258.27     13.91 o 
   8   5   3      670.69      705.98     46.66 o 
   9   5   3       16.83       19.25      4.41 o 
  10   5   3        7.77        7.46      3.73 o 
  11   5   3        3.26       10.93      5.69 o 
  12   5   3       16.41       22.68      7.33 o 
  -6   6   3       45.20       36.85     16.81 o 
  -5   6   3       99.91       87.13      8.43 o 
  -4   6   3       32.83       34.73      6.17 o 
  -3   6   3       40.44       36.74      6.14 o 
  -2   6   3        0.02        2.12      2.87 o 
  -1   6   3        0.48        1.54      2.71 o 
   0   6   3       30.58       28.99      3.46 o 
   1   6   3        5.15        4.00      1.90 o 
   2   6   3       28.85       35.48      3.24 o 
   3   6   3        3.64        5.89      1.75 o 
   4   6   3        0.28        0.01      1.29 o 
   5   6   3      549.17      595.94     19.68 o 
   6   6   3       44.37       49.34      5.08 o 
   7   6   3       18.23       17.22      3.73 o 
   8   6   3      269.64      251.11     13.52 o 
   9   6   3      142.20      156.63     10.31 o 
  10   6   3      179.69      165.24     10.83 o 
  11   6   3       84.73       89.39     10.69 o 
  12   6   3       14.18       15.81      6.41 o 
  -5   7   3        2.20        0.21      3.34 o 
  -4   7   3        2.14        2.29      2.83 o 
  -3   7   3       33.99       32.77      6.35 o 
  -2   7   3       20.86       22.30      5.29 o 
  -1   7   3        6.29        8.59      3.72 o 
   0   7   3       91.73       90.17      5.73 o 
   1   7   3        7.79        8.68      2.48 o 
   2   7   3      481.71      528.11     18.22 o 
   3   7   3      145.67      132.56      6.67 o 
   4   7   3       89.00       87.67      5.22 o 
   5   7   3        0.38        1.43      1.93 o 
   6   7   3       23.52       30.73      3.47 o 
   7   7   3      105.82       97.27     15.03 o 
   8   7   3       15.75       21.84      4.42 o 
   9   7   3      117.58      109.61      8.82 o 
  10   7   3       27.48       35.82      7.85 o 
  11   7   3       45.97       48.25      8.81 o 
  12   7   3       41.81       51.94     10.09 o 
  -4   8   3       16.43       13.82      5.09 o 
  -3   8   3        1.52        1.03      3.51 o 
  -2   8   3       86.22       74.54      8.06 o 
  -1   8   3       73.37       70.95      7.53 o 
   0   8   3      195.54      177.16     17.10 o 
   1   8   3       92.54      100.90      6.27 o 
   2   8   3        9.37        7.76      2.58 o 
   3   8   3      565.62      574.47     20.01 o 
   4   8   3       15.30       15.91      2.99 o 
   5   8   3      164.22      151.41      7.51 o 
   6   8   3      162.10      159.57      7.79 o 
   7   8   3      120.45       93.38     12.47 o 
   8   8   3      213.34      230.14     19.08 o 
   9   8   3       37.88       31.18      9.17 o 
  10   8   3        2.31       10.18      6.63 o 
  11   8   3       15.29       31.98      9.81 o 
  12   8   3       42.18       45.31     10.79 o 
  -3   9   3       66.34       61.44     13.16 o 
  -2   9   3        4.28       10.30      8.19 o 
  -1   9   3      169.50      159.28     17.16 o 
   0   9   3        9.26       14.54      8.62 o 
   1   9   3      135.71      110.58     13.76 o 
   2   9   3       87.98       82.77      8.31 o 
   3   9   3      311.29      273.97     22.13 o 
   4   9   3      353.84      332.03     16.49 o 
   5   9   3       24.92       29.45      5.79 o 
   6   9   3      238.80      240.07     13.43 o 
   7   9   3      512.74      500.29     31.49 o 
   8   9   3        2.57        1.45      4.95 o 
   9   9   3        6.01        3.68      5.28 o 
  10   9   3        1.54        2.85      5.79 o 
  11   9   3        9.28       12.98      7.23 o 
  12   9   3        0.06        4.22      6.37 o 
  -1  10   3       12.83       15.58      8.86 o 
   0  10   3        1.73        6.24      7.70 o 
   1  10   3        0.30        4.32      7.70 o 
   2  10   3       77.30       81.18     13.68 o 
   3  10   3       48.10       44.57     10.58 o 
   4  10   3      244.18      234.83     13.73 o 
   5  10   3        0.01       -3.20      3.61 o 
   6  10   3        0.10        1.44      4.36 o 
   7  10   3        1.17       -0.12      5.43 o 
   8  10   3       17.14       20.82      8.41 o 
   9  10   3       68.85       88.63     14.17 o 
  10  10   3       26.61       35.30     10.75 o 
  11  10   3        5.56       10.56      6.98 o 
  12  10   3       13.71       25.14     10.30 o 
   1  11   3       12.04       21.50      9.66 o 
   2  11   3        2.64       -2.09      6.92 o 
   3  11   3       25.83       38.51     10.52 o 
   4  11   3      259.98      214.62     19.94 o 
   5  11   3       53.76       54.21      9.37 o 
   6  11   3       99.71      114.88     15.29 o 
   7  11   3       54.56       51.86     11.04 o 
   8  11   3       48.97       58.18     11.98 o 
   9  11   3      122.05      133.87     17.59 o 
  10  11   3       35.63       45.49     11.40 o 
  11  11   3        0.02        5.92      6.72 o 
   4  12   3       40.69       27.45     10.30 o 
   5  12   3      146.77      129.02     16.05 o 
   6  12   3        2.57        9.72      6.20 o 
   7  12   3       97.03       80.62     13.64 o 
   8  12   3       22.08       35.40     10.38 o 
   9  12   3        1.45       -0.29      5.84 o 
  -9  -8   4       56.49       60.42     14.84 o 
  -8  -8   4        1.79        8.74      9.68 o 
  -7  -8   4       42.60       61.83     15.58 o 
  -6  -8   4        6.21       17.85     10.91 o 
  -5  -8   4        1.47        0.74      9.46 o 
  -4  -8   4        7.28        9.05     10.63 o 
  -3  -8   4        0.17        6.55     10.69 o 
  -2  -8   4       32.74       24.69     12.98 o 
  -1  -8   4       20.69       26.00     12.59 o 
 -10  -7   4       36.07       62.83     14.52 o 
  -9  -7   4        0.30        5.02      7.74 o 
  -8  -7   4       96.10      116.08     19.53 o 
  -7  -7   4      146.35      150.64     19.47 o 
  -6  -7   4       60.23       72.56     16.07 o 
  -5  -7   4        0.61        4.52      7.82 o 
  -4  -7   4       35.47       39.35     13.18 o 
  -3  -7   4       50.23       49.26     13.84 o 
  -2  -7   4        4.10        3.87      9.21 o 
  -1  -7   4        4.30        4.95      9.30 o 
   0  -7   4        0.19        0.33      9.38 o 
   1  -7   4        1.30        6.67     10.30 o 
 -10  -6   4       12.19       19.86      8.44 o 
  -9  -6   4       38.65       41.25     12.28 o 
  -8  -6   4       90.47      106.50     18.39 o 
  -7  -6   4        4.84       12.04      8.41 o 
  -6  -6   4       14.89        9.99      8.50 o 
  -5  -6   4      376.43      372.22     30.42 o 
  -4  -6   4      123.85      119.17     15.93 o 
  -3  -6   4       65.99       59.07     13.23 o 
  -2  -6   4       46.50       29.75     11.04 o 
  -1  -6   4      344.78      332.73     28.17 o 
   0  -6   4        0.00        1.51      9.11 o 
   1  -6   4       43.33       44.80     13.51 o 
   2  -6   4       38.89       35.77     13.18 o 
   3  -6   4       12.18       18.65     11.89 o 
 -10  -5   4        0.50        4.75      5.81 o 
  -9  -5   4        6.21       14.66      7.06 o 
  -8  -5   4        6.98       11.32      6.86 o 
  -7  -5   4      279.31      243.63     22.87 o 
  -6  -5   4      999.14     1133.14     69.38 o 
  -5  -5   4     1022.07     1194.64     71.76 o 
  -4  -5   4       89.33       98.39     14.74 o 
  -3  -5   4      127.00      110.60     13.90 o 
  -2  -5   4      180.16      175.84     17.91 o 
  -1  -5   4      310.05      277.92     23.65 o 
   0  -5   4      130.31      117.66     15.76 o 
   1  -5   4        5.96        6.27      9.13 o 
   2  -5   4      133.80      145.11     19.41 o 
   3  -5   4      244.26      236.53     23.28 o 
   4  -5   4       40.41       62.14     14.64 o 
 -10  -4   4       27.08       21.33      7.96 o 
  -9  -4   4       33.30       26.60      8.80 o 
  -8  -4   4      215.98      202.99     20.15 o 
  -7  -4   4      126.26      131.60     15.68 o 
  -4  -4   4        7.15       11.04      6.14 o 
  -3  -4   4        2.38        3.91      4.93 o 
  -2  -4   4      632.26      544.67     35.81 o 
  -1  -4   4        0.39        0.72      5.08 o 
   0  -4   4      373.83      292.81     23.46 o 
   1  -4   4        3.06        0.18      7.25 o 
   2  -4   4       61.50       66.66     13.35 o 
   3  -4   4        0.06       -4.07      8.29 o 
   4  -4   4       36.41       44.45     12.84 o 
   5  -4   4        9.82       27.76     10.83 o 
 -10  -3   4       77.86       52.39      9.79 o 
  -9  -3   4        0.50       -1.04      3.34 o 
  -8  -3   4       69.45       55.34     10.89 o 
  -7  -3   4       19.32       15.76      6.65 o 
  -5  -3   4       29.68       17.40      6.57 o 
  -4  -3   4      303.75      332.61     25.20 o 
  -3  -3   4        8.12        9.69      2.00 o 
  -2  -3   4        1.69       -1.27      1.61 o 
  -1  -3   4       32.20       26.37      3.58 o 
   0  -3   4      370.21      400.14     48.68 o 
   1  -3   4       63.27       65.60      9.31 o 
   2  -3   4      285.77      290.73     23.55 o 
   3  -3   4      565.56      539.92     25.91 o 
   4  -3   4      163.91      177.04     12.19 o 
   5  -3   4       54.18       75.67     11.40 o 
   6  -3   4       31.11       48.82      9.03 o 
   7  -3   4        1.97        7.90      6.78 o 
 -11  -2   4       18.62        8.78      6.39 o 
 -10  -2   4       18.80       25.08      8.87 o 
  -9  -2   4       11.21       11.32      6.59 o 
  -8  -2   4       62.91       81.18     12.08 o 
  -7  -2   4      438.64      569.87     42.38 o 
  -6  -2   4       17.70       22.89      7.17 o 
  -5  -2   4     1095.78     1174.47     50.13 o 
  -4  -2   4      135.19      135.25      8.34 o 
  -3  -2   4      164.28      151.14      8.52 o 
  -2  -2   4        8.44        8.85      1.92 o 
  -1  -2   4      817.56      947.21     71.88 o 
   0  -2   4      245.19      256.27     36.36 o 
   2  -2   4        2.41        4.77      3.36 o 
   3  -2   4       24.35       22.00      4.65 o 
   4  -2   4        0.04        0.91      3.48 o 
   5  -2   4        0.65        2.93      4.89 o 
   6  -2   4       69.93       75.00      8.13 o 
   7  -2   4        2.33       -0.72      5.02 o 
   8  -2   4        2.13        5.14      6.47 o 
 -11  -1   4       37.82       27.95      9.17 o 
 -10  -1   4       55.61       43.79     11.26 o 
  -9  -1   4        4.83        6.78      5.40 o 
  -8  -1   4       73.09       63.08     12.35 o 
  -7  -1   4      170.24      133.77     16.09 o 
  -6  -1   4      124.54      143.99     15.79 o 
  -5  -1   4      266.11      325.18     25.43 o 
  -4  -1   4        4.97        8.41      3.34 o 
  -3  -1   4      143.22      136.67      8.12 o 
  -2  -1   4      353.56      381.87     17.57 o 
  -1  -1   4      539.55      567.22     30.80 o 
   0  -1   4      917.28      904.08     47.95 o 
   1  -1   4       14.98       13.32      2.85 o 
   2  -1   4      920.70      967.92     74.62 o 
   3  -1   4       54.95       60.68      6.00 o 
   4  -1   4      174.86      177.47     11.00 o 
   5  -1   4        0.00        1.92      3.58 o 
   6  -1   4      133.15      144.35     10.12 o 
   7  -1   4       13.26       10.50      6.37 o 
   8  -1   4       98.09       91.27     12.63 o 
 -11   0   4        4.30        5.10      4.71 o 
 -10   0   4        8.49        9.68      6.78 o 
  -9   0   4       69.34       58.43     12.82 o 
  -8   0   4      145.83      138.99     17.40 o 
  -7   0   4      189.05      185.88     20.21 o 
  -6   0   4        8.58       11.42      6.12 o 
  -5   0   4        0.19        0.20      3.07 o 
  -4   0   4      881.45     1133.30     73.23 o 
  -3   0   4       82.34       92.58      9.03 o 
  -2   0   4     1159.02     1096.92     67.21 o 
  -1   0   4      685.78      689.85     29.08 o 
   0   0   4       22.34       22.63      2.87 o 
   1   0   4     1681.40     1673.38     94.40 o 
   2   0   4       39.29       32.60      3.84 o 
   3   0   4       16.61       19.47      3.89 o 
   4   0   4        5.66       10.53      3.48 o 
   5   0   4       13.46       14.66      5.64 o 
   6   0   4        8.01        6.24      3.79 o 
   7   0   4      344.93      361.52     28.03 o 
   8   0   4        1.89        2.37      5.14 o 
   9   0   4       65.07       77.80     11.73 o 
 -10   1   4       15.15       12.63      6.96 o 
  -9   1   4       11.97       10.48      6.72 o 
  -8   1   4        1.05        1.56      4.14 o 
  -7   1   4        4.74        6.08      4.65 o 
  -6   1   4        1.26       -1.04      3.50 o 
  -5   1   4        5.01        2.40      3.97 o 
  -4   1   4       63.95       95.43     11.98 o 
  -3   1   4      151.89      160.20     14.70 o 
  -2   1   4      679.86      755.26     48.24 o 
  -1   1   4      394.63      435.24     28.15 o 
   0   1   4      954.21      901.77     44.82 o 
   1   1   4     2077.30     2001.16     90.27 o 
   2   1   4        1.26        2.08      1.58 o 
   3   1   4        2.57        4.00      2.20 o 
   4   1   4      150.08      173.30      9.52 o 
   5   1   4        3.41        4.77      2.79 o 
   6   1   4       15.95       16.14      3.57 o 
   7   1   4       99.71      112.28     12.65 o 
   8   1   4        4.41        0.76      4.48 o 
   9   1   4       25.15       36.09      9.25 o 
  10   1   4       47.45       45.51     10.58 o 
 -10   2   4       66.57       23.73      8.33 o 
  -9   2   4       61.38       26.35      9.38 o 
  -8   2   4        5.05        9.11      5.83 o 
  -7   2   4      467.16      380.95     33.74 o 
  -6   2   4       40.40       47.52     11.20 o 
  -5   2   4      230.58      216.69     21.89 o 
  -4   2   4        5.47        3.62      4.38 o 
  -3   2   4      129.55      166.90     16.38 o 
  -2   2   4        2.65       -0.37      2.15 o 
  -1   2   4      112.97      116.80      9.91 o 
   0   2   4     1555.92     1586.37     96.08 o 
   1   2   4       14.86       13.02      2.80 o 
   2   2   4      195.76      199.91     17.33 o 
   3   2   4      162.22      160.74      7.95 o 
   4   2   4        0.10        0.72      1.50 o 
   5   2   4       52.81       42.99      3.09 o 
   6   2   4       56.68       57.55      5.02 o 
   7   2   4       80.15       78.23      6.05 o 
   8   2   4       67.19       62.69      9.70 o 
   9   2   4        1.94        0.27      4.54 o 
  10   2   4       16.30       23.44      8.13 o 
  11   2   4       14.35       21.07      7.88 o 
  -8   3   4       89.81       55.20     12.55 o 
  -7   3   4        8.94        9.58      5.83 o 
  -6   3   4      395.62      306.57     28.76 o 
  -5   3   4       24.67       24.90      8.33 o 
  -4   3   4      196.96       95.69     13.18 o 
  -3   3   4      370.19      455.84     35.28 o 
  -2   3   4      223.66      314.57     24.96 o 
  -1   3   4        7.65       13.12      4.12 o 
   0   3   4       43.59       44.69      5.36 o 
   1   3   4      817.25      852.18     52.86 o 
   2   3   4     3720.90     4028.99    138.14 o 
   3   3   4      112.50      118.55      8.59 o 
   4   3   4      779.33      785.88     29.45 o 
   5   3   4        5.69       14.44      2.99 o 
   6   3   4      127.50      138.42      8.01 o 
   7   3   4       21.71       24.56      4.19 o 
   8   3   4       32.96       38.67      5.10 o 
   9   3   4       30.14       41.36      8.68 o 
  10   3   4       12.53       15.58      6.47 o 
  11   3   4       10.08       20.45      7.45 o 
  -8   4   4       67.01       38.06     10.65 o 
  -7   4   4        7.48        7.37      5.20 o 
  -6   4   4      124.92       93.69     13.96 o 
  -5   4   4      314.62      272.81     26.25 o 
  -4   4   4       78.03       68.49      6.63 o 
  -3   4   4        0.43        1.50      2.41 o 
  -2   4   4      101.58      104.67      8.40 o 
  -1   4   4        7.81        7.87      3.21 o 
   0   4   4       31.27       26.96      3.25 o 
   1   4   4      758.85      736.36     24.31 o 
   2   4   4      448.40      438.17     17.37 o 
   3   4   4     2015.08     2242.04     78.54 o 
   4   4   4      308.47      361.41     15.35 o 
   5   4   4      851.01      845.95     32.42 o 
   6   4   4      253.60      264.63     12.71 o 
   7   4   4      532.48      489.91     20.89 o 
   8   4   4       81.22       68.25     24.44 o 
   9   4   4        3.02        3.70      3.41 o 
  10   4   4       99.53       91.88     11.77 o 
  11   4   4        0.87        1.19      4.95 o 
  -7   5   4       10.36       -0.90      3.54 o 
  -6   5   4      110.94       89.33     11.37 o 
  -5   5   4       77.38       73.62     10.67 o 
  -4   5   4       11.30       12.46      4.09 o 
  -3   5   4      408.11      398.17     35.80 o 
  -2   5   4      166.66      230.57     21.31 o 
  -1   5   4        2.10        0.65      1.95 o 
   0   5   4      219.85      225.94      8.48 o 
   1   5   4      228.72      233.65      8.66 o 
   2   5   4        1.06        1.68      1.35 o 
   3   5   4     1166.96     1374.57     40.76 o 
   4   5   4        4.56        4.62      1.60 o 
   5   5   4       21.72       26.56      3.82 o 
   6   5   4       71.20       78.76      6.51 o 
   7   5   4        2.27        2.86      3.04 o 
   8   5   4      347.84      365.88     17.31 o 
   9   5   4       66.65       81.58      7.58 o 
  10   5   4      185.65      178.62     11.25 o 
  11   5   4        0.55        1.72      4.69 o 
  12   5   4       24.88       42.60      9.85 o 
  -7   6   4        3.92        3.68      3.91 o 
  -6   6   4       20.99       12.45      4.49 o 
  -5   6   4       20.53       28.58      6.09 o 
  -4   6   4        0.65        3.20      3.19 o 
  -3   6   4       29.80       30.35      5.59 o 
  -2   6   4        0.36        5.17      3.04 o 
  -1   6   4       20.84       19.27      8.41 o 
   0   6   4      234.73      225.54      8.97 o 
   1   6   4        1.96        6.24      2.01 o 
   2   6   4      995.43     1060.91     32.49 o 
   3   6   4        1.78        2.49      1.49 o 
   4   6   4      654.92      708.68     25.12 o 
   5   6   4      554.44      603.29     21.87 o 
   6   6   4      756.71      794.84     32.05 o 
   7   6   4      154.03      155.37      9.72 o 
   8   6   4      240.06      240.22     13.14 o 
   9   6   4      469.90      495.96     22.74 o 
  10   6   4      116.23      112.40      9.19 o 
  11   6   4       27.04       32.31      5.84 o 
  12   6   4       34.11       40.76      9.32 o 
  -5   7   4        2.81        8.96      4.39 o 
  -4   7   4       55.57       58.42      7.85 o 
  -3   7   4       21.33       26.69      5.73 o 
  -2   7   4      150.76      158.85     11.17 o 
  -1   7   4        8.15        9.14      3.24 o 
   0   7   4      139.73      144.66      7.20 o 
   1   7   4      246.53      285.02     11.15 o 
   2   7   4        6.13        8.92      2.40 o 
   3   7   4       22.87       26.80      3.20 o 
   4   7   4      314.27      366.07     21.19 o 
   5   7   4      100.46      110.88     13.79 o 
   6   7   4       43.34       46.66      5.07 o 
   7   7   4       97.93       94.22     13.81 o 
   8   7   4       49.32       51.84      6.17 o 
   9   7   4      749.25      772.79     32.84 o 
  10   7   4        6.42       10.71      4.31 o 
  11   7   4       92.11       77.58      8.12 o 
  12   7   4        2.25        1.88      3.65 o 
  -4   8   4        0.58        4.04      3.66 o 
  -3   8   4        6.55       15.51      4.96 o 
  -2   8   4       20.69       25.78      5.68 o 
  -1   8   4        2.73        5.52      3.52 o 
   0   8   4       16.33       15.96      4.18 o 
   1   8   4       85.57       87.69      6.08 o 
   2   8   4       38.96       40.93      5.28 o 
   3   8   4      570.19      602.78     20.70 o 
   4   8   4       53.90       44.71      4.20 o 
   5   8   4      530.48      565.44     22.90 o 
   6   8   4       49.50       49.34      5.88 o 
   7   8   4      154.84      168.36     10.45 o 
   8   8   4      248.24      238.12     13.58 o 
   9   8   4       30.43       30.37      5.36 o 
  10   8   4      295.45      296.59     16.42 o 
  11   8   4        5.63        9.27      4.04 o 
  12   8   4       31.06       33.82      8.49 o 
  -3   9   4        0.30        4.36      3.60 o 
  -2   9   4       22.04       19.80      5.48 o 
  -1   9   4       58.98       63.26      8.04 o 
   0   9   4        0.24        8.28      4.03 o 
   1   9   4       78.81       77.80      7.35 o 
   2   9   4       12.36       12.98      3.09 o 
   3   9   4        2.64        7.97      3.76 o 
   4   9   4      215.66      187.19     34.66 o 
   5   9   4       99.88      110.42      9.99 o 
   6   9   4      271.53      265.03     20.47 o 
   7   9   4      286.30      261.65     20.70 o 
   8   9   4       20.15       23.13      8.41 o 
   9   9   4      181.36      181.93     17.75 o 
  10   9   4       47.36       81.14     13.55 o 
  11   9   4        0.87        4.93      6.84 o 
  12   9   4      166.43      168.47     18.18 o 
  -2  10   4       24.55       25.00      9.68 o 
  -1  10   4        3.34        1.04      7.14 o 
   0  10   4        4.04       15.09      8.44 o 
   1  10   4        5.55        6.80      7.31 o 
   2  10   4       70.75       62.12     11.65 o 
   3  10   4        0.03        3.29      4.46 o 
   4  10   4       35.18       42.18      6.77 o 
   5  10   4        8.97       18.14      5.19 o 
   6  10   4       99.80      102.57     14.04 o 
   7  10   4        5.72        9.60      6.55 o 
   8  10   4       24.45       32.66      9.62 o 
   9  10   4       21.35       25.12      9.34 o 
  10  10   4        0.00        1.94      5.94 o 
  11  10   4      128.82      121.51     17.32 o 
  12  10   4        2.21       -3.99      6.35 o 
   0  11   4        3.33        8.35      7.64 o 
   1  11   4       10.30       16.64      8.35 o 
   2  11   4        8.23       11.90      8.21 o 
   3  11   4       14.98       21.03      9.05 o 
   4  11   4       12.18       13.31      5.64 o 
   5  11   4       22.68       20.56      6.11 o 
   6  11   4       33.53       36.59     10.07 o 
   7  11   4       40.97       52.99     11.67 o 
   8  11   4       35.71       30.57     10.20 o 
   9  11   4        6.95        9.56      6.84 o 
  10  11   4        1.62       11.08      7.15 o 
  11  11   4        0.04        2.87      6.70 o 
   3  12   4       14.54       12.69      8.54 o 
   4  12   4        8.33        8.46      7.43 o 
   5  12   4       23.36       25.24      9.46 o 
   6  12   4        4.72        7.04      7.25 o 
   7  12   4        0.92        4.52      6.88 o 
   8  12   4        6.91       16.21      7.90 o 
   9  12   4       20.13       20.19      8.87 o 
  10  12   4       22.51       31.32     10.83 o 
  -7  -8   5        0.79        3.42     10.69 o 
  -6  -8   5        2.17       -1.70      9.19 o 
  -5  -8   5       27.26       33.43     14.62 o 
  -4  -8   5       67.96       99.95     20.27 o 
  -9  -7   5       24.49       28.36     12.14 o 
  -8  -7   5        1.93        7.04      9.27 o 
  -7  -7   5       16.04       28.99     12.65 o 
  -6  -7   5       16.14       28.60     12.04 o 
  -5  -7   5        0.04        1.68      8.93 o 
  -4  -7   5       37.03       54.66     15.48 o 
  -3  -7   5       10.19        2.93      9.77 o 
  -2  -7   5        3.97       12.41      9.87 o 
  -1  -7   5       95.71       97.27     18.34 o 
 -10  -6   5        4.47        4.55      6.96 o 
  -9  -6   5        0.74        3.48      6.51 o 
  -8  -6   5        1.04        5.96      7.53 o 
  -7  -6   5        7.65       17.65      9.91 o 
  -6  -6   5       20.31       35.89     12.16 o 
  -5  -6   5      135.97      171.61     20.41 o 
  -4  -6   5       28.63       38.35     12.53 o 
  -3  -6   5       11.36       22.34     10.28 o 
  -2  -6   5        0.25       -1.56      7.55 o 
  -1  -6   5      155.40      154.29     19.14 o 
   0  -6   5        3.45       -0.33      9.03 o 
   1  -6   5       97.43      105.44     18.10 o 
   2  -6   5        0.72        8.97     10.83 o 
 -10  -5   5        8.22        7.80      6.59 o 
  -9  -5   5       32.50       32.20     10.05 o 
  -8  -5   5        9.68       18.34      8.72 o 
  -7  -5   5        1.01       -0.10      6.10 o 
  -6  -5   5        7.27        9.23      7.53 o 
  -5  -5   5       62.23       97.51     17.01 o 
  -4  -5   5      116.21      117.13     15.68 o 
  -3  -5   5       54.45       50.16     12.55 o 
  -2  -5   5      120.07      111.48     14.62 o 
  -1  -5   5       86.07       72.88     14.19 o 
   0  -5   5      297.18      266.54     24.45 o 
   1  -5   5        8.17        3.30      9.17 o 
   2  -5   5      120.21      139.48     19.41 o 
   3  -5   5       29.70       50.24     14.04 o 
 -11  -4   5       55.37       28.19      8.70 o 
 -10  -4   5       27.56       27.93      8.89 o 
  -9  -4   5       17.72       10.44      6.84 o 
  -8  -4   5       33.23       35.38     10.77 o 
  -7  -4   5       35.77       27.64      9.60 o 
  -6  -4   5       27.33       17.79      7.41 o 
  -5  -4   5      119.55       68.48     12.86 o 
  -4  -4   5        6.10        8.74      6.20 o 
  -3  -4   5        2.68        4.97      6.14 o 
  -2  -4   5      293.27      273.30     22.87 o 
  -1  -4   5        6.75        8.44      6.94 o 
   0  -4   5       96.39       90.45     13.96 o 
   1  -4   5       25.38       31.57     11.01 o 
   2  -4   5        1.66        3.19      8.48 o 
   3  -4   5      181.65      200.74     21.09 o 
   4  -4   5       44.04       42.48     12.90 o 
   5  -4   5       17.60       26.90     11.42 o 
 -11  -3   5       13.74        5.79      4.65 o 
 -10  -3   5        9.00       15.01      6.10 o 
  -9  -3   5       37.65       43.12     10.60 o 
  -8  -3   5      244.13      209.99     20.66 o 
  -7  -3   5        1.89        4.57      5.63 o 
  -6  -3   5      269.14      262.90     23.71 o 
  -5  -3   5        0.04       -0.10      4.79 o 
  -4  -3   5        8.60        6.49      4.61 o 
  -2  -3   5        1.25        6.10      4.36 o 
  -1  -3   5      196.92      189.46     17.03 o 
   0  -3   5       31.49       23.52      7.62 o 
   1  -3   5        0.97        2.70      6.26 o 
   2  -3   5        1.26        1.46      4.25 o 
   3  -3   5        4.92        8.23      4.50 o 
   4  -3   5       26.59       33.17      7.25 o 
   5  -3   5       21.00       28.56      6.68 o 
   6  -3   5        2.06       10.91      7.00 o 
  -9  -2   5       45.09       52.49     11.57 o 
  -8  -2   5        9.26       17.18      6.70 o 
  -6  -2   5      160.95      170.33     18.04 o 
  -5  -2   5      588.26      606.44     39.53 o 
  -4  -2   5        1.61        2.16      1.50 o 
  -3  -2   5        3.54        3.41      1.53 o 
  -2  -2   5      148.40      153.39      8.94 o 
  -1  -2   5       10.02       11.11      2.81 o 
   0  -2   5      399.30      397.59     27.05 o 
   1  -2   5      128.28      122.83     28.77 o 
   2  -2   5       25.69       30.31      5.07 o 
   3  -2   5      135.29      127.45      9.78 o 
   4  -2   5      206.81      229.97     14.15 o 
   5  -2   5       13.49       15.86      5.37 o 
   6  -2   5       93.99      105.95     13.51 o 
   7  -2   5        3.16        4.34      5.88 o 
 -11  -1   5      140.45      123.52     17.71 o 
 -10  -1   5       30.74       30.83     10.50 o 
  -9  -1   5       37.59       57.31     13.06 o 
  -8  -1   5      156.97      193.51     21.31 o 
  -6  -1   5      754.34      966.61     65.27 o 
  -5  -1   5      469.81      565.14     39.02 o 
  -4  -1   5     1090.41     1195.42     50.67 o 
  -3  -1   5       61.66       62.01      5.18 o 
  -2  -1   5      619.68      569.71     25.44 o 
  -1  -1   5      249.06      249.85     12.52 o 
   0  -1   5      456.93      435.69     40.93 o 
   1  -1   5        4.12        1.39      2.24 o 
   2  -1   5       15.30       14.61      3.77 o 
   3  -1   5        1.76        1.47      3.49 o 
   4  -1   5       66.07       63.97      8.23 o 
   5  -1   5        9.39       10.41      4.68 o 
   6  -1   5       29.94       40.21      8.97 o 
   7  -1   5       70.31       72.11     11.42 o 
   8  -1   5        8.55       14.97      7.47 o 
 -10   0   5      191.28      153.18     19.88 o 
  -9   0   5        1.13        1.02      4.20 o 
  -8   0   5      172.24      186.84     21.64 o 
  -7   0   5      232.95      221.99     23.28 o 
  -6   0   5      185.47      124.36     15.36 o 
  -5   0   5      226.28      285.79     24.32 o 
  -4   0   5       47.70       58.10      7.80 o 
  -3   0   5        4.81       10.83      3.23 o 
  -2   0   5      383.90      359.01     17.17 o 
  -1   0   5      483.53      482.58     21.58 o 
   0   0   5      205.50      238.99     19.36 o 
   1   0   5      217.92      192.20     10.13 o 
   2   0   5        7.71        6.65      2.58 o 
   3   0   5        0.49        1.92      2.81 o 
   4   0   5       20.36       17.60      5.36 o 
   5   0   5       40.37       42.61      6.20 o 
   6   0   5        0.72       -1.15      4.30 o 
   7   0   5      283.16      325.79     26.53 o 
   8   0   5       33.87       36.44      9.46 o 
   9   0   5      124.59      132.09     16.15 o 
 -10   1   5       17.66       15.48      7.10 o 
  -9   1   5       50.17       37.81     11.38 o 
  -8   1   5       63.84       73.48     15.13 o 
  -7   1   5        2.75        4.79      5.84 o 
  -6   1   5        1.05        0.66      4.09 o 
  -5   1   5      237.68      286.61     26.10 o 
  -4   1   5      347.94      439.09     33.33 o 
  -3   1   5      510.91      562.03     38.41 o 
  -2   1   5        0.54        0.59      1.64 o 
  -1   1   5      291.44      270.92     18.71 o 
   0   1   5      239.94      232.15     11.51 o 
   1   1   5      486.01      408.90     37.34 o 
   2   1   5       61.65       51.69      4.31 o 
   3   1   5        0.15        1.79      2.24 o 
   4   1   5       11.30       10.64      3.52 o 
   5   1   5      194.24      201.11     11.40 o 
   6   1   5       92.41      101.47     11.79 o 
   7   1   5       80.39       94.08     12.06 o 
   8   1   5      242.89      254.52     22.50 o 
   9   1   5       17.64       27.72      8.76 o 
  -9   2   5       37.11       25.14      8.99 o 
  -8   2   5       12.25       18.22      8.21 o 
  -7   2   5      333.21      305.50     29.99 o 
  -6   2   5      173.95      184.77     21.19 o 
  -4   2   5       23.59       29.97      8.99 o 
  -3   2   5        4.93       11.90      5.26 o 
  -2   2   5       69.09       89.08      9.40 o 
  -1   2   5       45.58       66.64      7.00 o 
   0   2   5      340.96      322.91     21.89 o 
   1   2   5        9.68       12.96      3.24 o 
   2   2   5      283.29      237.37     18.00 o 
   3   2   5       12.78       19.49      2.83 o 
   4   2   5       56.60       62.03      5.24 o 
   5   2   5       94.03       85.34     23.19 o 
   6   2   5      106.66      102.26     11.34 o 
   7   2   5        7.58       11.59      5.81 o 
   8   2   5       85.21       91.27     11.94 o 
   9   2   5        0.20        1.99      5.00 o 
  10   2   5       68.50       70.74     12.37 o 
  -9   3   5       12.94        5.41      4.63 o 
  -8   3   5      137.60       93.65     14.86 o 
  -7   3   5        6.23        6.51      5.69 o 
  -6   3   5      350.07      356.99     33.21 o 
  -5   3   5       39.39       45.92     11.40 o 
  -3   3   5      116.60      154.88     16.64 o 
  -2   3   5       19.07       32.37      7.06 o 
  -1   3   5      315.68      361.37     25.76 o 
   0   3   5       42.19       43.51      5.36 o 
   1   3   5     1342.09     1471.25     89.84 o 
   2   3   5      808.61      713.27     45.04 o 
   3   3   5       52.60       46.69      7.19 o 
   4   3   5      248.11      241.78     12.83 o 
   5   3   5      312.06      331.71     18.08 o 
   6   3   5       32.04       31.17      4.31 o 
   7   3   5      247.44      249.90     12.27 o 
   8   3   5       53.48       45.65     24.13 o 
   9   3   5      245.12      235.71     21.13 o 
  10   3   5        1.09       -1.15      4.16 o 
  11   3   5       65.86       77.86     11.81 o 
  -8   4   5       39.21       26.55     10.03 o 
  -7   4   5       24.83       20.39      8.60 o 
  -6   4   5        5.30        2.56      4.48 o 
  -5   4   5      287.32      276.92     27.52 o 
  -4   4   5       31.96       29.97      8.97 o 
  -2   4   5        2.24        6.57      4.48 o 
  -1   4   5        0.84        1.76      2.66 o 
   0   4   5      186.05      236.88     18.18 o 
   1   4   5      712.47      653.39     42.05 o 
   2   4   5      981.57     1125.76     40.51 o 
   3   4   5        1.03        1.75      1.51 o 
   4   4   5      215.30      241.05     11.24 o 
   5   4   5      529.52      512.26     20.76 o 
   6   4   5      145.46      141.21     10.60 o 
   7   4   5      361.68      325.88     15.28 o 
   8   4   5       81.11       87.20     10.89 o 
   9   4   5        7.22        7.35      3.65 o 
  10   4   5       43.54       47.48      9.79 o 
  11   4   5        0.76        1.94      4.20 o 
  -7   5   5       15.09       12.35      5.90 o 
  -6   5   5        0.90       -1.41      3.69 o 
  -5   5   5      254.20      237.74     24.87 o 
  -4   5   5       10.81       11.18      6.51 o 
  -3   5   5      112.31      104.51     14.42 o 
  -2   5   5        3.50        3.54      2.84 o 
  -1   5   5       88.68       86.87     11.34 o 
   0   5   5       10.89       19.28      3.33 o 
   1   5   5      100.32       99.76      6.81 o 
   2   5   5      633.53      766.25     28.94 o 
   3   5   5      832.86      945.96     35.14 o 
   4   5   5       43.99       33.66      4.03 o 
   5   5   5       47.13       44.02      6.04 o 
   6   5   5      861.96      895.07     34.76 o 
   7   5   5       12.50       10.75      3.68 o 
   8   5   5       34.40       27.95      5.31 o 
   9   5   5        0.04       -2.16      2.95 o 
  10   5   5       48.51       46.22      9.01 o 
  11   5   5        3.35        4.32      5.34 o 
  -7   6   5        0.10        5.51      5.12 o 
  -6   6   5       69.78       49.75     12.45 o 
  -5   6   5        1.39        1.67      3.56 o 
  -4   6   5       79.05       69.54      8.23 o 
  -3   6   5      105.13       98.20      9.47 o 
  -2   6   5       19.15       24.95      4.87 o 
  -1   6   5       27.74       30.42      4.72 o 
   0   6   5      227.11      245.66     12.91 o 
   1   6   5       14.81       12.76      2.73 o 
   2   6   5      448.09      473.67     15.68 o 
   3   6   5      235.96      293.54     10.57 o 
   4   6   5      129.56      138.66     15.19 o 
   5   6   5       62.41       66.57      5.88 o 
   6   6   5       59.96       59.05      5.80 o 
   7   6   5       20.77       20.67      4.48 o 
   8   6   5      176.41      206.45     12.00 o 
   9   6   5       46.24       60.11      7.08 o 
  10   6   5        0.92       -2.06      3.25 o 
  11   6   5        6.86        9.69      4.39 o 
  12   6   5        3.44        4.87      5.04 o 
  -6   7   5        1.39        2.63      3.63 o 
  -5   7   5        2.36        3.57      3.90 o 
  -4   7   5      162.78      147.32     11.40 o 
  -3   7   5       15.47       17.33      4.73 o 
  -2   7   5      278.07      257.06     18.72 o 
  -1   7   5        5.64        6.86      3.34 o 
   0   7   5       37.43       37.14      5.78 o 
   1   7   5      545.89      572.66     19.21 o 
   2   7   5       23.37       31.90      3.53 o 
   3   7   5      916.40     1038.37     32.14 o 
   4   7   5       30.10       32.56      3.27 o 
   5   7   5        7.70        7.10      2.87 o 
   6   7   5      154.93      149.09      9.42 o 
   7   7   5      346.62      346.76     25.03 o 
   8   7   5      166.10      165.82     10.84 o 
   9   7   5      320.49      307.13     16.32 o 
  10   7   5       97.42      113.96      9.61 o 
  11   7   5       23.15       29.37      5.98 o 
  12   7   5       19.91       25.03      5.82 o 
  -4   8   5        0.11        4.87      3.60 o 
  -3   8   5      200.57      174.66     12.48 o 
  -2   8   5       86.65       86.81     10.12 o 
  -1   8   5      620.03      596.65     28.47 o 
   0   8   5      110.66      109.74      8.65 o 
   1   8   5      207.96      207.34     13.69 o 
   2   8   5      620.94      683.31     26.45 o 
   3   8   5       29.78       31.53      3.82 o 
   4   8   5       57.86       50.79      6.71 o 
   5   8   5       33.68       27.67      4.33 o 
   6   8   5       48.99       43.16      5.58 o 
   7   8   5       35.90       31.28      7.76 o 
   8   8   5      306.08      317.68     16.71 o 
   9   8   5      167.83      169.68     11.32 o 
  10   8   5       23.69       24.31      5.45 o 
  11   8   5       54.16       57.95      7.79 o 
  12   8   5        5.07        6.43      3.89 o 
  -3   9   5        0.20        6.43      3.92 o 
  -2   9   5      184.46      166.88     12.31 o 
  -1   9   5       82.77       84.73      8.59 o 
   0   9   5        0.48        1.34      3.73 o 
   1   9   5        3.68       12.50      4.56 o 
   2   9   5      171.94      143.91     16.52 o 
   3   9   5       21.74       23.58      3.84 o 
   4   9   5      694.46      701.80     38.09 o 
   5   9   5       16.41       12.73      3.45 o 
   6   9   5       54.63       62.96      6.40 o 
   7   9   5       95.63       86.72     12.86 o 
   8   9   5       37.16       35.55      5.74 o 
   9   9   5       16.91       16.28      4.61 o 
  10   9   5      211.69      226.31     13.90 o 
  11   9   5       14.87       19.59      8.91 o 
  12   9   5        1.17        5.12      6.82 o 
  -2  10   5        0.12        3.69      4.15 o 
  -1  10   5       55.68       49.21      7.55 o 
   0  10   5       76.61       80.96      9.97 o 
   1  10   5        3.43        8.80      7.27 o 
   2  10   5        8.29        8.17      7.02 o 
   3  10   5      357.48      345.31     16.86 o 
   4  10   5       37.83       36.45      6.20 o 
   5  10   5      296.01      268.41     20.76 o 
   6  10   5        5.72        4.98      6.94 o 
   7  10   5      160.99      166.82     16.58 o 
   8  10   5      364.24      343.83     25.67 o 
   9  10   5       38.44       45.35     11.59 o 
  10  10   5        3.49        1.97      6.49 o 
  11  10   5        2.00        0.20      6.16 o 
   0  11   5        2.00        2.13      6.47 o 
   1  11   5       19.50       25.04      9.09 o 
   2  11   5       27.75       34.01      9.66 o 
   3  11   5       85.16      105.03     13.25 o 
   4  11   5      123.46      122.14     10.12 o 
   5  11   5       81.09       75.71     12.55 o 
   6  11   5       46.84       60.85     11.98 o 
   7  11   5       87.40       89.28     13.98 o 
   8  11   5       35.84       42.52     11.32 o 
   9  11   5        5.46        7.94      7.64 o 
  10  11   5        0.01        3.79      6.76 o 
  11  11   5       16.22       13.23      9.17 o 
   2  12   5       18.63       24.75      9.38 o 
   3  12   5       20.23       26.84      9.23 o 
   4  12   5       14.65       23.13      8.43 o 
   5  12   5        2.09        2.56      6.96 o 
   6  12   5       25.65       20.82      8.50 o 
   7  12   5       67.40       58.47     12.26 o 
   8  12   5      145.95      121.67     16.85 o 
   9  12   5       13.50       14.13      7.49 o 
  10  12   5       22.86       50.38     12.51 o 
  -7  -7   6        3.02        1.86      8.25 o 
  -6  -7   6       44.27       51.29     15.78 o 
  -5  -7   6        4.42       19.98     11.98 o 
  -4  -7   6       52.00       64.78     17.63 o 
  -3  -7   6       39.52       47.66     15.05 o 
  -9  -6   6       32.22       57.51     15.91 o 
  -8  -6   6        3.00       20.15     10.54 o 
  -7  -6   6      194.53      240.56     26.82 o 
  -6  -6   6       27.02       36.55     12.86 o 
  -5  -6   6      147.35      179.51     22.50 o 
  -4  -6   6       13.05       15.29     10.09 o 
  -3  -6   6       70.29       84.04     17.30 o 
  -2  -6   6       79.44       97.58     18.02 o 
  -1  -6   6       30.13       31.65     12.69 o 
   0  -6   6        1.11       -0.33      8.74 o 
  -9  -5   6        0.97        8.50      6.88 o 
  -8  -5   6      126.79      107.75     18.41 o 
  -7  -5   6        1.39        8.25      8.01 o 
  -6  -5   6      230.32      255.34     26.27 o 
  -5  -5   6       17.52       30.26     11.18 o 
  -4  -5   6        5.06       16.42      8.97 o 
  -3  -5   6        3.24        8.07      6.80 o 
  -2  -5   6       64.65       85.68     15.89 o 
  -1  -5   6       40.35       52.49     13.27 o 
   1  -5   6        9.70        5.53      8.76 o 
   2  -5   6        2.98       -0.08      9.60 o 
 -10  -4   6       15.92       17.16      8.52 o 
  -9  -4   6       28.43       39.57     11.46 o 
  -8  -4   6        6.50       12.55      7.88 o 
  -7  -4   6       28.40       21.91      9.19 o 
  -6  -4   6        1.57        6.98      6.57 o 
  -5  -4   6      112.32       93.54     15.79 o 
  -4  -4   6       29.70       41.11     11.34 o 
  -3  -4   6        0.22        7.08      6.14 o 
  -2  -4   6       15.29       25.88      9.21 o 
  -1  -4   6      318.36      295.88     24.85 o 
   0  -4   6      101.17      117.13     16.71 o 
   1  -4   6       98.49       94.24     15.78 o 
   2  -4   6        5.22        6.92      9.05 o 
   3  -4   6       53.74       68.16     14.41 o 
   4  -4   6        3.29        4.59     10.42 o 
 -10  -3   6       56.17       45.21     10.77 o 
  -9  -3   6       10.63        9.01      6.26 o 
  -8  -3   6       49.34       41.01     10.91 o 
  -7  -3   6       38.14       48.15     12.43 o 
  -6  -3   6      319.98      340.76     29.40 o 
  -5  -3   6      259.96      255.34     23.89 o 
  -4  -3   6       23.11       19.37      7.78 o 
  -3  -3   6       14.89       27.72      8.15 o 
  -2  -3   6       69.40       95.49     12.22 o 
  -1  -3   6      113.98      137.25     14.88 o 
   0  -3   6        0.54        8.13      6.82 o 
   1  -3   6       78.06       71.04     12.88 o 
   2  -3   6        0.83       -3.30      6.53 o 
   3  -3   6        8.94        3.24      8.56 o 
   4  -3   6       22.19       31.84     11.81 o 
   5  -3   6        0.13       -6.02      8.17 o 
 -10  -2   6       78.23       32.74      8.21 o 
  -9  -2   6       13.10       10.11      5.59 o 
  -8  -2   6       33.45       35.95      9.85 o 
  -7  -2   6      344.01      320.51     27.13 o 
  -6  -2   6       18.65       23.99      8.74 o 
  -5  -2   6      261.28      244.53     22.64 o 
  -4  -2   6       14.52       11.67      6.41 o 
  -3  -2   6       10.90       10.79      4.77 o 
  -1  -2   6        4.87        7.25      3.79 o 
   0  -2   6      108.03      126.92     14.28 o 
   1  -2   6       38.11       45.11      5.93 o 
   2  -2   6        0.08        4.27      3.80 o 
   3  -2   6       87.49       99.56     11.46 o 
   4  -2   6      112.31      139.08     11.00 o 
   5  -2   6       53.43       74.74      8.90 o 
   6  -2   6       20.62       32.78      9.64 o 
 -10  -1   6        4.29        6.59      6.22 o 
  -9  -1   6       29.74       40.72     11.61 o 
  -8  -1   6       72.30       89.10     13.98 o 
  -6  -1   6      280.48      332.22     26.55 o 
  -5  -1   6      167.60      186.92     21.64 o 
  -4  -1   6      112.91      125.21     10.81 o 
  -3  -1   6        8.59       10.06      2.37 o 
  -1  -1   6       28.01       37.04      4.54 o 
   0  -1   6        2.75        7.70      2.76 o 
   1  -1   6        3.52        3.08      2.93 o 
   2  -1   6       20.23       17.99      4.42 o 
   3  -1   6       54.57       64.07      7.10 o 
   4  -1   6       78.15       80.41      8.33 o 
   5  -1   6        1.29       -0.94      3.91 o 
   6  -1   6      185.45      226.15     20.98 o 
   7  -1   6       55.36       69.98     12.67 o 
 -10   0   6       41.63       62.34     14.86 o 
  -9   0   6        1.03        5.40      5.84 o 
  -8   0   6       22.17       34.74     11.04 o 
  -7   0   6       10.09       13.98      7.29 o 
  -5   0   6        3.79        6.69      4.46 o 
  -4   0   6      221.15      238.37     18.92 o 
  -3   0   6      740.83      714.47     45.16 o 
  -2   0   6       40.95       47.86      4.58 o 
  -1   0   6      409.94      389.36     18.51 o 
   0   0   6       17.08       22.01      3.39 o 
   1   0   6       36.46       35.63      4.32 o 
   2   0   6       51.53       55.26      6.06 o 
   3   0   6        0.97        3.69      3.19 o 
   4   0   6      192.11      176.08     11.38 o 
   5   0   6      112.11      125.97      9.85 o 
   6   0   6        0.04       -1.52      4.83 o 
   7   0   6      137.28      150.09     16.32 o 
   8   0   6        2.64       10.54      7.14 o 
 -10   1   6       66.24       51.55     13.94 o 
  -9   1   6       40.97       52.25     14.15 o 
  -8   1   6       58.54       74.99     16.03 o 
  -7   1   6      523.60      702.52     54.97 o 
  -6   1   6        4.47        7.04      5.16 o 
  -4   1   6        0.00        2.38      3.19 o 
  -3   1   6      186.32      200.68     16.48 o 
  -2   1   6        1.67        0.65      1.60 o 
  -1   1   6      115.39      107.03      7.03 o 
   0   1   6      139.66      136.56      8.03 o 
   1   1   6       99.50       76.08      5.51 o 
   2   1   6       59.18       55.29      4.84 o 
   3   1   6       98.91       92.62     12.70 o 
   4   1   6        6.95        9.83      3.85 o 
   5   1   6       68.52       70.08      9.72 o 
   6   1   6      101.93      107.55     12.61 o 
   7   1   6      136.85      145.30     15.70 o 
   8   1   6       45.14       55.69     10.83 o 
   9   1   6       77.83       84.55     12.78 o 
  -9   2   6       48.21       46.17     13.21 o 
  -8   2   6      229.89      239.97     27.07 o 
  -7   2   6       30.33       29.85     10.93 o 
  -6   2   6       15.40       19.68      9.48 o 
  -5   2   6       23.74       29.77      9.21 o 
  -4   2   6       26.37       31.55      8.11 o 
  -3   2   6      229.26      260.71     21.62 o 
  -2   2   6      125.26      111.27     10.85 o 
  -1   2   6      197.08      180.74     14.25 o 
   0   2   6       28.79       21.60      2.82 o 
   1   2   6        1.00        0.88      1.39 o 
   2   2   6     1234.90     1189.01     99.55 o 
   3   2   6      150.59      134.50      7.87 o 
   4   2   6       88.63       77.99     16.61 o 
   5   2   6       12.40       12.75      5.41 o 
   6   2   6        2.08        2.23      4.59 o 
   7   2   6        1.35        4.59      5.24 o 
   8   2   6      261.06      292.42     24.94 o 
   9   2   6        0.04       -1.04      4.89 o 
  10   2   6       66.24       65.86     12.28 o 
  -9   3   6       24.38       22.87      9.46 o 
  -8   3   6       14.19       16.60      7.98 o 
  -7   3   6       51.05       68.83     15.74 o 
  -6   3   6      162.52      172.51     21.64 o 
  -5   3   6       13.52       18.75      8.58 o 
  -3   3   6       57.36       31.28      8.39 o 
  -2   3   6      153.97      181.11     16.28 o 
  -1   3   6       22.77       29.30      5.65 o 
   0   3   6       10.01        8.33      2.99 o 
   1   3   6     3355.84     3258.28    195.62 o 
   2   3   6        1.58        4.09      1.68 o 
   3   3   6      115.04       99.97     12.99 o 
   4   3   6       24.36       18.79      3.00 o 
   5   3   6       62.74       57.39      8.15 o 
   6   3   6        0.65        0.92      4.28 o 
   7   3   6      326.16      344.46     26.60 o 
   8   3   6      159.65      155.78     15.95 o 
   9   3   6      118.31      124.50     14.66 o 
  10   3   6       21.80       23.48      8.50 o 
  -8   4   6       45.80       37.79     12.28 o 
  -7   4   6       23.59       32.92     11.49 o 
  -6   4   6        4.66        5.53      5.65 o 
  -5   4   6      168.18      247.99     26.74 o 
  -4   4   6       19.46       21.23      8.39 o 
  -3   4   6      318.88      411.29     33.96 o 
  -2   4   6       25.32       18.43      6.20 o 
  -1   4   6        0.29        2.93      2.87 o 
   0   4   6      461.07      484.17     33.19 o 
   1   4   6      433.55      430.18     29.28 o 
   2   4   6     1141.96      995.13     62.38 o 
   3   4   6      424.56      343.22     23.16 o 
   4   4   6      196.18      167.81      8.52 o 
   5   4   6       20.88       25.18      3.90 o 
   6   4   6      418.08      394.54     28.60 o 
   7   4   6       55.83       43.12     16.63 o 
   8   4   6      285.44      281.83     13.94 o 
   9   4   6       77.36       77.18     10.85 o 
  10   4   6       72.16       72.19     11.06 o 
  11   4   6        0.03        3.19      4.52 o 
  -7   5   6       27.55       19.00      8.52 o 
  -6   5   6       49.18       39.10     12.12 o 
  -5   5   6       94.13      107.71     16.09 o 
  -4   5   6        4.83       11.18      6.61 o 
  -3   5   6        0.01        4.14      4.20 o 
  -2   5   6        4.05       11.69      5.59 o 
  -1   5   6        3.65        4.12      3.66 o 
   0   5   6        7.19        4.59      3.11 o 
   1   5   6      591.32      602.92     40.21 o 
   2   5   6      549.03      509.11     34.09 o 
   3   5   6      244.49      243.73     13.35 o 
   4   5   6      305.77      281.12     12.96 o 
   5   5   6       25.24       15.91      3.44 o 
   6   5   6      100.05       91.05     10.09 o 
   7   5   6      217.56      230.41     19.25 o 
   8   5   6        0.87       -1.66      2.95 o 
   9   5   6      307.50      320.62     15.93 o 
  10   5   6       32.81       37.96      8.97 o 
  11   5   6        0.70       -0.14      4.18 o 
  -6   6   6       59.31       54.09     13.70 o 
  -5   6   6       86.36       89.63     16.89 o 
  -4   6   6       79.45       71.47     14.80 o 
  -3   6   6      377.74      473.81     39.64 o 
  -2   6   6      143.08      176.42     19.10 o 
  -1   6   6       46.83       60.25      9.32 o 
   0   6   6      118.43       86.95     10.50 o 
   1   6   6        0.94       10.89      4.34 o 
   2   6   6      108.31      100.14      6.67 o 
   3   6   6       34.64       30.40      4.08 o 
   4   6   6       64.56       77.12      8.81 o 
   5   6   6       62.10       42.70      5.11 o 
   6   6   6       10.11        7.54      3.23 o 
   7   6   6        9.82       15.40      4.21 o 
   8   6   6      153.47      163.79     10.45 o 
   9   6   6        2.64        2.75      3.36 o 
  10   6   6       44.53       44.09      7.55 o 
  11   6   6       24.14       29.73      8.50 o 
  -5   7   6        5.18        5.98      5.20 o 
  -4   7   6      147.47      150.25     19.18 o 
  -3   7   6        3.51        3.00      6.09 o 
  -2   7   6      468.69      468.89     37.81 o 
  -1   7   6       88.14       72.50     15.46 o 
   0   7   6      567.93      563.03     25.89 o 
   1   7   6      806.46      874.24     34.33 o 
   2   7   6      210.71      218.95      9.09 o 
   3   7   6      227.55      231.95     14.77 o 
   4   7   6        6.38        7.75      2.97 o 
   5   7   6       30.29       20.23      4.02 o 
   6   7   6      205.31      187.77     10.97 o 
   7   7   6       32.25       29.14      6.41 o 
   8   7   6        3.37        6.28      3.89 o 
   9   7   6        5.09        9.59      4.21 o 
  10   7   6      157.05      166.35     11.38 o 
  11   7   6        0.74        2.72      3.55 o 
  12   7   6        0.85        6.10      4.91 o 
  -4   8   6       38.73       35.91      7.10 o 
  -3   8   6      155.17      132.16     12.54 o 
  -2   8   6       49.39       56.87      7.82 o 
  -1   8   6      366.37      345.05     21.48 o 
   0   8   6       36.91       27.59      8.04 o 
   1   8   6     1003.05     1037.08     48.52 o 
   2   8   6      194.83      195.29     11.19 o 
   3   8   6      218.87      215.86     10.99 o 
   4   8   6      221.49      217.18     16.52 o 
   5   8   6       63.62       60.32     11.06 o 
   6   8   6      268.38      271.41     18.06 o 
   7   8   6        0.45        0.56      2.92 o 
   8   8   6        0.07       -3.42      2.96 o 
   9   8   6       12.36       11.31      4.48 o 
  10   8   6       20.07       24.33      5.64 o 
  11   8   6       13.45       17.75      5.13 o 
  12   8   6        9.48       21.18      9.95 o 
  -3   9   6       19.34       16.51      7.58 o 
  -2   9   6       33.34       38.61     11.61 o 
  -1   9   6       44.64       49.01      7.30 o 
   0   9   6      394.81      383.66     28.88 o 
   1   9   6       13.14       20.37      4.63 o 
   2   9   6      601.77      596.49     20.77 o 
   3   9   6       28.87       27.44      3.99 o 
   4   9   6      360.97      351.81     19.01 o 
   5   9   6       39.81       41.77      6.06 o 
   6   9   6        1.55        1.46      2.92 o 
   7   9   6       14.05       13.22      3.97 o 
   8   9   6        1.49        2.33      3.50 o 
   9   9   6       33.90       42.10      6.58 o 
  10   9   6       12.50       16.53      4.85 o 
  11   9   6       17.92       27.85      5.97 o 
  -2  10   6        6.61       12.54      5.07 o 
  -1  10   6        8.04        8.24      4.41 o 
   0  10   6        2.25        1.49      3.13 o 
   1  10   6       27.54       27.79      5.54 o 
   2  10   6      102.62       96.31      8.05 o 
   3  10   6      252.92      250.18     11.26 o 
   4  10   6      135.01      148.01      8.05 o 
   5  10   6       83.46       81.50     10.22 o 
   6  10   6        2.64        5.47      3.18 o 
   7  10   6       17.02       20.17      5.27 o 
   8  10   6        0.03        3.44      3.14 o 
   9  10   6       56.33       67.91     13.31 o 
  10  10   6        0.36       -1.08      7.10 o 
  11  10   6        2.80       -1.29      6.90 o 
   0  11   6       19.63       37.96     10.15 o 
   1  11   6        4.36        1.47      5.94 o 
   2  11   6        0.03        0.70      5.98 o 
   3  11   6       89.46       91.54     11.92 o 
   4  11   6       11.89       25.00      9.11 o 
   5  11   6      165.43      155.02     16.15 o 
   6  11   6        1.39        0.18      6.10 o 
   7  11   6       59.05       79.70     13.78 o 
   8  11   6      245.24      250.92     21.80 o 
   9  11   6        0.02       -2.23      6.31 o 
  10  11   6       12.65       13.82      9.11 o 
  11  11   6        0.99       -7.90      6.14 o 
   2  12   6       15.12       20.23      8.56 o 
   3  12   6        5.64       10.44      7.31 o 
   5  12   6       31.02       44.63     10.85 o 
   6  12   6       25.48       31.49      9.99 o 
   7  12   6       18.25       17.05      8.11 o 
   8  12   6        4.89        7.60      7.80 o 
   9  12   6        2.77       12.84      8.07 o 
  10  12   6       35.38       25.06     10.22 o 
  -6  -6   7       39.32       66.83     17.42 o 
  -5  -6   7       88.77      134.65     23.30 o 
  -4  -6   7        7.63        7.31      9.97 o 
  -3  -6   7      118.21      157.52     22.95 o 
  -2  -6   7        1.99       10.26     10.75 o 
  -8  -5   7       13.69       24.14     10.83 o 
  -7  -5   7      103.86      103.12     19.51 o 
  -6  -5   7        0.35        5.79      7.70 o 
  -5  -5   7       84.89      110.04     19.94 o 
  -4  -5   7      179.82      195.13     22.27 o 
  -3  -5   7       40.00       58.74     14.19 o 
  -2  -5   7      211.63      219.21     23.03 o 
  -1  -5   7        8.19        2.48      8.66 o 
   0  -5   7       26.11       44.41     13.08 o 
  -9  -4   7        1.02        5.08      6.57 o 
  -8  -4   7       58.59       62.50     14.80 o 
  -7  -4   7        4.99       20.84      8.66 o 
  -6  -4   7      134.64      165.75     20.27 o 
  -5  -4   7      216.37      249.71     25.41 o 
  -4  -4   7        0.07        2.80      5.86 o 
  -3  -4   7        6.64       10.01      6.76 o 
  -2  -4   7       19.27       23.61      9.25 o 
  -1  -4   7       40.39       58.80     13.45 o 
   0  -4   7       87.11      113.67     17.36 o 
   1  -4   7       19.00       26.12     10.65 o 
   2  -4   7       21.32       32.55     11.85 o 
  -9  -3   7        3.59        1.76      5.06 o 
  -8  -3   7        4.48        3.21      5.53 o 
  -7  -3   7      106.66      120.22     18.73 o 
  -6  -3   7        3.62        9.29      7.15 o 
  -5  -3   7        6.84        4.28      6.08 o 
  -4  -3   7      271.19      237.14     22.75 o 
  -3  -3   7        0.01        1.08      4.30 o 
  -2  -3   7        6.71       17.63      7.66 o 
  -1  -3   7      121.09      141.14     15.89 o 
   0  -3   7        0.70        2.17      6.18 o 
   1  -3   7      171.47      175.97     18.73 o 
   2  -3   7        6.99        6.16      8.80 o 
   3  -3   7       21.67       21.72     10.71 o 
   4  -3   7       57.15       52.66     14.02 o 
 -10  -2   7       38.05       23.03      7.90 o 
  -9  -2   7       12.06        4.85      4.81 o 
  -8  -2   7        0.10        3.64      4.38 o 
  -7  -2   7       98.79      102.24     16.64 o 
  -6  -2   7       83.08       90.57     15.72 o 
  -5  -2   7      498.77      484.19     36.97 o 
  -4  -2   7       76.14       76.88     13.35 o 
  -3  -2   7        0.68        1.49      3.79 o 
  -2  -2   7      109.77      121.90     13.98 o 
  -1  -2   7       76.20       77.37     12.41 o 
   0  -2   7      115.19      104.15     12.59 o 
   1  -2   7      155.86      133.67     14.76 o 
   2  -2   7       14.57       24.57      9.29 o 
   3  -2   7       36.61       35.07     10.71 o 
   4  -2   7       22.23       26.33     10.91 o 
  -7  -1   7        7.04        4.40      4.50 o 
  -6  -1   7      117.71      114.69     14.62 o 
  -5  -1   7        9.26       14.19      3.58 o 
  -4  -1   7       73.09       80.66     13.66 o 
  -3  -1   7       95.06      104.99      7.55 o 
  -2  -1   7       77.39       70.53      6.55 o 
  -1  -1   7      233.79      239.78     36.61 o 
   0  -1   7       33.42       29.54      4.98 o 
   1  -1   7        8.80       11.04      3.78 o 
   2  -1   7        3.92        6.49      4.83 o 
   3  -1   7      102.25      118.53     18.74 o 
   4  -1   7      224.82      232.30     36.01 o 
   5  -1   7       16.20       30.12      8.82 o 
   6  -1   7       29.52       42.73     10.26 o 
  -9   0   7        0.99        8.54      6.86 o 
  -8   0   7        0.01        5.43      6.24 o 
  -7   0   7       14.50       31.14      9.64 o 
  -6   0   7      164.44      208.70     20.08 o 
  -5   0   7       32.27       26.27      6.14 o 
  -4   0   7      152.72      145.26     10.97 o 
  -3   0   7      183.54      178.96     10.93 o 
  -2   0   7       19.26       18.17      3.14 o 
  -1   0   7      239.37      221.32     16.42 o 
   0   0   7       77.99       35.23      7.00 o 
   1   0   7        4.42        1.79      2.44 o 
   2   0   7       54.59       37.61      5.36 o 
   3   0   7        8.73        9.95      4.05 o 
   4   0   7        0.65        0.18      3.65 o 
   5   0   7       20.36       33.82      8.56 o 
   6   0   7        0.02        3.38      5.81 o 
   7   0   7       49.36       80.75     12.35 o 
  -9   1   7        8.78       25.47     11.34 o 
  -8   1   7        6.06       13.88      8.23 o 
  -7   1   7       51.11       50.65     13.23 o 
  -6   1   7        9.72       14.37      7.45 o 
  -5   1   7      142.05      180.64     18.20 o 
  -4   1   7        0.72       -0.57      2.25 o 
  -3   1   7        1.99        2.91      2.33 o 
  -2   1   7      229.69      232.29     17.61 o 
  -1   1   7      345.99      351.70     17.42 o 
   0   1   7       76.12       75.50      6.60 o 
   1   1   7       15.50       13.76      3.12 o 
   2   1   7        8.65       10.68      3.11 o 
   3   1   7       85.09       89.86      7.21 o 
   4   1   7       11.82        8.03      5.09 o 
   5   1   7      177.55      199.66     18.08 o 
   6   1   7        0.01       -1.21      4.77 o 
   7   1   7        2.51        3.75      5.63 o 
   8   1   7        2.01        4.32      6.27 o 
  -9   2   7       19.08       55.09     16.32 o 
  -8   2   7       46.78       78.51     18.32 o 
  -7   2   7       36.95       65.33     16.22 o 
  -6   2   7      245.03      314.18     30.73 o 
  -5   2   7        1.18        3.87      5.04 o 
  -4   2   7        0.05       -1.84      3.30 o 
  -3   2   7      134.83       63.75      8.68 o 
  -2   2   7       44.14       42.60      6.24 o 
  -1   2   7      393.29      359.27     25.28 o 
   0   2   7      149.93      130.41      8.20 o 
   1   2   7       77.73       68.96      5.39 o 
   2   2   7      355.98      306.67     33.60 o 
   3   2   7       93.40       80.31      6.14 o 
   4   2   7      243.72      233.41     27.43 o 
   5   2   7        1.42        1.72      4.46 o 
   6   2   7       71.31       62.94      9.73 o 
   7   2   7        0.66        5.67      5.40 o 
   8   2   7      111.83      127.14     15.11 o 
   9   2   7       12.45       18.00      7.72 o 
  -8   3   7       19.60       40.41     13.49 o 
  -7   3   7       98.15      124.25     19.27 o 
  -6   3   7        2.21        3.01      6.04 o 
  -5   3   7       60.01       84.17     15.97 o 
  -4   3   7       18.68       26.92      8.60 o 
  -3   3   7        1.67        2.87      3.48 o 
  -2   3   7      256.77      150.38     14.47 o 
  -1   3   7        4.09        8.76      3.52 o 
   0   3   7      603.05      623.15     41.05 o 
   1   3   7      415.50      349.00     23.70 o 
   2   3   7      905.54      759.35     46.94 o 
   4   3   7        2.64       -0.74      3.21 o 
   5   3   7      147.92      146.86     14.09 o 
   6   3   7       32.44       39.14      8.31 o 
   7   3   7      227.04      232.74     20.27 o 
   8   3   7        0.19       -1.82      4.71 o 
   9   3   7       31.83       45.27     10.18 o 
  -8   4   7        2.11        5.24      7.12 o 
  -7   4   7        2.43       10.24      7.84 o 
  -6   4   7        3.81       12.84      8.46 o 
  -5   4   7       13.82       29.99     11.53 o 
  -4   4   7       32.07       45.35     12.22 o 
  -3   4   7        7.39        9.15      5.79 o 
  -2   4   7      106.14      140.41     14.93 o 
  -1   4   7        4.87        3.34      3.13 o 
   0   4   7       35.14       35.95      6.20 o 
   1   4   7     1391.29     1354.06     84.31 o 
   2   4   7      355.34      312.57     22.50 o 
   4   4   7      128.41      111.46     10.99 o 
   5   4   7       13.85       13.82      5.06 o 
   6   4   7      923.68      916.53     60.01 o 
   7   4   7       40.35       52.82      9.54 o 
   8   4   7       98.86      100.93     12.32 o 
   9   4   7       26.13       30.50      8.56 o 
  10   4   7       13.94       20.60      7.92 o 
  -7   5   7        2.11        9.77      7.60 o 
  -6   5   7        0.51        2.19      5.34 o 
  -5   5   7       30.19       29.19     10.95 o 
  -4   5   7       15.60       33.96     11.77 o 
  -3   5   7      231.94      267.14     26.31 o 
  -2   5   7        1.76        1.60      3.95 o 
  -1   5   7       31.54       27.95      6.59 o 
   0   5   7        4.71        6.06      3.44 o 
   1   5   7       38.32       19.67      4.95 o 
   2   5   7      124.71      113.95     10.77 o 
   3   5   7      484.07      264.11     19.74 o 
   4   5   7       70.75       47.89      6.80 o 
   5   5   7      116.81      103.71      9.34 o 
   6   5   7      185.75      177.99     10.09 o 
   7   5   7      337.68      352.35     27.59 o 
   8   5   7      199.99      196.84     11.26 o 
   9   5   7       25.13       23.44      4.98 o 
  10   5   7       13.00       11.65      6.22 o 
  -6   6   7       10.28       16.83      7.68 o 
  -5   6   7       28.08       38.16     12.67 o 
  -4   6   7       98.76      124.76     18.14 o 
  -3   6   7       88.16       97.13     14.82 o 
  -2   6   7        0.03        1.84      4.34 o 
  -1   6   7      453.47      516.54     39.04 o 
   0   6   7       35.26       34.11      7.14 o 
   1   6   7        8.59        6.39      3.34 o 
   2   6   7      315.96      284.66     21.64 o 
   3   6   7        0.11        0.78      1.98 o 
   4   6   7      348.12      315.82     23.05 o 
   5   6   7       62.63       54.53      8.94 o 
   6   6   7        1.95        3.44      3.08 o 
   7   6   7      821.75      802.96     32.29 o 
   8   6   7        9.87        8.83      5.23 o 
   9   6   7      146.68      132.45      9.43 o 
  10   6   7       60.13       64.30      7.37 o 
  11   6   7       18.75       16.19      7.41 o 
  -5   7   7       27.52       40.82     12.37 o 
  -4   7   7       59.38       81.79     16.81 o 
  -3   7   7        9.05       21.21      8.86 o 
  -2   7   7      616.07      672.30     51.47 o 
  -1   7   7        3.20       14.47      6.72 o 
   0   7   7      156.11      170.56     17.14 o 
   1   7   7       25.43       21.09      5.55 o 
   2   7   7       16.15       14.00      4.46 o 
   3   7   7       53.21       54.16      6.01 o 
   4   7   7       14.26       13.98      3.42 o 
   5   7   7       33.41       30.80      4.57 o 
   6   7   7      241.01      216.89     12.13 o 
   7   7   7       37.63       37.11      5.51 o 
   8   7   7      151.52      154.12     10.65 o 
   9   7   7       37.68       46.25      6.55 o 
  10   7   7        0.69        3.98      3.55 o 
  11   7   7        6.94        8.00      3.85 o 
  -4   8   7        1.20        2.35      4.87 o 
  -3   8   7       50.51       72.52     15.40 o 
  -2   8   7        2.80        1.19      4.65 o 
  -1   8   7      127.38      132.29     11.38 o 
   0   8   7        1.79        1.62      3.13 o 
   1   8   7      122.46      126.24      9.08 o 
   2   8   7        4.67        3.72      2.38 o 
   3   8   7      162.05      161.31      9.88 o 
   4   8   7      134.01      126.89      8.66 o 
   5   8   7       12.26       12.62      3.65 o 
   6   8   7        4.44        4.58      3.13 o 
   7   8   7       26.77       24.06      4.90 o 
   8   8   7       61.86       56.74      7.02 o 
   9   8   7        1.97        2.86      3.74 o 
  10   8   7      145.02      151.97     11.01 o 
  11   8   7        1.99        6.32      4.22 o 
  -3   9   7       36.11       41.16      7.73 o 
  -2   9   7        6.87        9.50      5.34 o 
  -1   9   7       86.70       79.47     19.24 o 
   0   9   7       69.36       81.29      8.17 o 
   1   9   7       35.32       41.16      6.15 o 
   2   9   7      116.46      126.33      7.26 o 
   3   9   7      199.75      196.27     11.77 o 
   4   9   7       19.46       23.01      4.65 o 
   5   9   7       24.98       24.84      4.72 o 
   6   9   7       26.02       36.89      5.47 o 
   7   9   7        0.66        0.00      2.88 o 
   8   9   7        6.68        5.95      3.67 o 
   9   9   7       32.14       37.87      6.46 o 
  10   9   7       74.83       85.33      8.76 o 
  11   9   7       16.61       22.54      5.69 o 
  -2  10   7       69.15       64.34      9.02 o 
  -1  10   7       76.74       83.14      9.15 o 
   0  10   7        8.08        6.71      3.82 o 
   1  10   7        7.08       11.18      4.18 o 
   2  10   7        0.26        0.66      2.59 o 
   3  10   7        0.49       -0.99      2.22 o 
   4  10   7        1.01        0.39      3.51 o 
   5  10   7       33.99       32.78      5.37 o 
   6  10   7       38.00       48.19      6.29 o 
   7  10   7       10.37       14.31      4.46 o 
   8  10   7       32.06       24.98      5.03 o 
   9  10   7        9.05       19.31      5.20 o 
  10  10   7        4.60        8.52      5.34 o 
  11  10   7       80.06       99.19     18.45 o 
   0  11   7        0.31       -0.61      3.32 o 
   1  11   7       14.14       19.81      5.07 o 
   2  11   7        0.86        1.97      2.85 o 
   3  11   7        1.09        2.76      2.50 o 
   4  11   7        6.57        7.22      3.01 o 
   5  11   7       71.29       97.13     14.33 o 
   6  11   7        1.29        7.41      7.64 o 
   7  11   7      150.31      165.57     17.30 o 
   8  11   7       21.22       38.94     10.91 o 
   9  11   7       20.46       28.52     10.30 o 
  10  11   7       42.38       54.27     13.41 o 
   2  12   7        8.53       15.31      7.62 o 
   5  12   7       18.98       10.81      7.90 o 
   6  12   7       75.39       96.78     14.78 o 
   7  12   7       10.50       15.05      9.11 o 
   8  12   7        5.69        0.25      6.72 o 
   9  12   7        7.64       18.88      9.64 o 
  -6  -5   8        0.31       -3.26      7.37 o 
  -5  -5   8       23.07       38.31     13.55 o 
  -4  -5   8       24.85       53.62     14.62 o 
  -3  -5   8       11.69       26.53     10.91 o 
  -2  -5   8       51.55       81.87     17.01 o 
  -7  -4   8        0.38        0.14      6.41 o 
  -6  -4   8       30.10       51.39     14.39 o 
  -5  -4   8        4.94       21.42      9.23 o 
  -4  -4   8      173.68      200.17     22.19 o 
  -3  -4   8        6.69       13.92      7.66 o 
  -2  -4   8        3.34       -0.61      6.45 o 
  -1  -4   8        8.62       29.50     10.95 o 
   0  -4   8        0.37        9.42      8.48 o 
  -8  -3   8       47.68       40.44     11.57 o 
  -7  -3   8      110.31      123.72     20.02 o 
  -6  -3   8       12.96       20.17      9.07 o 
  -5  -3   8      215.06      209.71     22.75 o 
  -4  -3   8        5.79       12.00      6.70 o 
  -3  -3   8        2.24        6.24      5.98 o 
  -2  -3   8        5.20       10.18      6.63 o 
  -1  -3   8       14.44       26.31      8.97 o 
   0  -3   8        0.09        2.42      6.08 o 
   1  -3   8       55.08       57.75     13.18 o 
   2  -3   8        2.71        7.02      8.05 o 
  -9  -2   8      120.03       62.18     12.61 o 
  -8  -2   8       59.13       52.31     12.61 o 
  -7  -2   8       62.44       49.91     12.55 o 
  -6  -2   8      124.69      129.10     19.68 o 
  -5  -2   8       38.48       43.71     12.14 o 
  -4  -2   8        0.60        1.99      4.79 o 
  -3  -2   8       21.85       27.80      8.00 o 
  -2  -2   8       11.82       20.02      7.15 o 
  -1  -2   8       10.42       20.86      7.66 o 
   0  -2   8       27.98       40.78     10.03 o 
   1  -2   8       72.67       76.47     13.25 o 
   2  -2   8       42.79       62.67     12.96 o 
   3  -2   8        0.14       -3.69      7.64 o 
  -9  -1   8        1.14        5.38      4.91 o 
  -8  -1   8        5.88       -0.45      4.48 o 
  -7  -1   8        3.24        0.84      3.97 o 
  -6  -1   8      136.03      112.97     17.48 o 
  -5  -1   8        0.92        1.82      4.40 o 
  -4  -1   8      120.02      121.73     15.09 o 
  -3  -1   8       42.41       49.32     10.65 o 
  -2  -1   8        4.81        5.53      4.32 o 
  -1  -1   8       63.34       75.28     12.04 o 
   0  -1   8      192.77      174.70     16.62 o 
   1  -1   8       35.89       47.81      9.81 o 
   2  -1   8       95.79       85.89     12.92 o 
   3  -1   8        3.80        6.57      5.49 o 
   4  -1   8       28.97       54.32     10.95 o 
   5  -1   8       19.81       51.78     11.22 o 
  -7   0   8       35.91       52.35     11.14 o 
  -6   0   8       77.90       76.72     22.85 o 
  -5   0   8       19.77       17.66      4.28 o 
  -4   0   8      267.35      222.59     20.99 o 
  -3   0   8       31.28       28.51      4.42 o 
  -2   0   8       34.14       41.10      4.88 o 
  -1   0   8       60.56       54.78      5.58 o 
   0   0   8      169.60      169.81     14.58 o 
   1   0   8       14.56       19.99      4.23 o 
   2   0   8      103.17      103.50      8.27 o 
   3   0   8        0.03       -0.99      3.46 o 
   4   0   8       15.35       25.90      7.78 o 
   5   0   8       77.53      124.44     14.95 o 
   6   0   8       27.48       40.76     10.36 o 
  -9   1   8        0.49       11.24      8.19 o 
  -8   1   8        7.71        9.66      7.90 o 
  -7   1   8       16.61       25.96      9.42 o 
  -6   1   8        0.57        1.99      4.42 o 
  -5   1   8      209.93      224.12     20.78 o 
  -3   1   8      227.42      179.26     17.52 o 
  -2   1   8        3.67        2.15      1.90 o 
  -1   1   8       12.13        5.40      3.10 o 
   0   1   8       48.07       37.57      5.81 o 
   1   1   8      233.47      216.77     17.40 o 
   2   1   8        0.02        3.21      2.66 o 
   3   1   8      140.05      142.14     31.37 o 
   4   1   8        5.92       11.08      5.92 o 
   5   1   8       30.82       45.06      9.40 o 
   6   1   8       57.90       76.86     11.67 o 
   7   1   8        2.57        4.32      6.31 o 
  -8   2   8       15.20       28.60     12.16 o 
  -7   2   8       34.42       72.50     16.62 o 
  -6   2   8      136.14      159.98     20.11 o 
  -5   2   8       16.21       31.43      8.95 o 
  -4   2   8       73.20       72.72     10.48 o 
  -3   2   8        0.04        2.78      3.28 o 
  -2   2   8        6.11        6.06      3.26 o 
  -1   2   8      328.09      290.78     21.56 o 
   0   2   8      180.79      123.44     16.71 o 
   1   2   8        9.99       10.38      3.17 o 
   2   2   8      373.25      328.25     16.35 o 
   3   2   8        3.75        2.68      2.63 o 
   4   2   8      340.23      341.00     25.98 o 
   5   2   8       41.47       43.61      8.78 o 
   6   2   8       38.56       37.98      8.72 o 
   7   2   8       27.81       35.48      9.15 o 
   8   2   8       22.11       22.93      8.35 o 
  -8   3   8      105.12      127.08     23.42 o 
  -7   3   8      199.11      264.37     30.20 o 
  -6   3   8        1.58        8.37      7.74 o 
  -5   3   8       17.73       21.27      8.99 o 
  -4   3   8        9.54        8.80      6.16 o 
  -3   3   8       21.69       21.66      6.82 o 
  -1   3   8        0.00        1.47      2.58 o 
   0   3   8      551.08      506.71     34.54 o 
   1   3   8       54.52       40.96      4.64 o 
   2   3   8      240.51      191.05     11.83 o 
   3   3   8      465.18      395.71     29.36 o 
   4   3   8      304.59      267.38     20.88 o 
   5   3   8      215.19      219.35     18.90 o 
   6   3   8        0.00       -0.78      4.28 o 
   7   3   8       65.72       67.52     10.28 o 
   8   3   8        3.59        3.77      5.18 o 
   9   3   8      131.48      127.98     15.76 o 
  -7   4   8       13.30       33.52     12.96 o 
  -6   4   8        9.02       16.93     10.15 o 
  -5   4   8       23.76       66.80     16.11 o 
  -4   4   8        6.43        7.12      6.59 o 
  -3   4   8        5.77        6.59      4.81 o 
  -2   4   8       51.39       62.67      9.54 o 
  -1   4   8      120.70      121.53     12.67 o 
   0   4   8       11.80       12.51      4.16 o 
   1   4   8      470.51      440.30     30.73 o 
   2   4   8      182.01      135.17     10.09 o 
   3   4   8      858.52      659.64     42.59 o 
   4   4   8      276.32      232.43     18.82 o 
   5   4   8      239.00      222.22     18.43 o 
   6   4   8        0.74        4.18      4.52 o 
   7   4   8        0.89        2.27      4.57 o 
   8   4   8       66.41       65.60     10.20 o 
   9   4   8        0.07        1.51      4.91 o 
  -7   5   8       18.54       28.77     10.91 o 
  -6   5   8       29.42       49.93     15.50 o 
  -5   5   8       32.56       45.35     14.25 o 
  -4   5   8       28.64       49.09     13.72 o 
  -3   5   8        0.01        2.78      4.91 o 
  -2   5   8        2.86        7.39      5.38 o 
  -1   5   8        1.87        1.86      3.19 o 
   0   5   8       12.27       12.73      4.75 o 
   1   5   8      106.59       97.27     10.38 o 
   2   5   8       74.29       59.43      7.60 o 
   3   5   8        7.46        6.20      2.17 o 
   4   5   8      477.44      432.38     30.61 o 
   5   5   8       45.27       44.08      7.66 o 
   6   5   8      162.47      153.08     14.52 o 
   7   5   8        8.30        5.49      5.12 o 
   8   5   8       25.96       17.28      6.90 o 
   9   5   8        0.97       -2.15      3.85 o 
  10   5   8       69.32       78.06     11.36 o 
  -6   6   8        2.28        9.52      7.66 o 
  -5   6   8        1.65        5.71      7.17 o 
  -4   6   8       89.03      124.95     18.77 o 
  -3   6   8        0.33       -2.58      4.28 o 
  -2   6   8       74.36      110.35     14.99 o 
  -1   6   8       43.52       41.60      9.25 o 
   0   6   8        1.44        1.92      2.72 o 
   1   6   8       59.73       45.64      7.10 o 
   2   6   8      227.79      204.39     17.12 o 
   3   6   8       85.83       78.86      8.87 o 
   4   6   8       45.93       43.04      6.67 o 
   5   6   8       12.22       11.71      4.79 o 
   6   6   8       39.72       37.45      7.19 o 
   7   6   8       79.90       74.39      9.70 o 
   8   6   8       55.90       66.23      8.38 o 
   9   6   8       71.26       75.18     10.77 o 
  10   6   8        2.41        6.80      5.32 o 
  -5   7   8        0.01        9.70      7.60 o 
  -4   7   8       89.10      120.81     18.47 o 
  -3   7   8       77.01      115.88     17.09 o 
  -2   7   8       27.75       45.86     12.49 o 
  -1   7   8       89.41      102.04     13.82 o 
   0   7   8      250.12      255.02     22.91 o 
   1   7   8      264.51      262.32     22.17 o 
   2   7   8      132.07      130.93     13.14 o 
   3   7   8       10.24       16.01      5.04 o 
   4   7   8       26.90       31.12      4.71 o 
   5   7   8       21.15       18.40      4.08 o 
   6   7   8       14.24       12.06      3.95 o 
   7   7   8      277.01      269.95     29.97 o 
   8   7   8       19.95       23.92      5.12 o 
   9   7   8       13.54       12.57      5.60 o 
  10   7   8        8.17        8.25      4.04 o 
  -4   8   8        8.59       25.49     10.54 o 
  -3   8   8      131.78      173.45     21.91 o 
  -2   8   8        5.23       19.41      8.95 o 
  -1   8   8        2.59       13.29      6.65 o 
   0   8   8      189.14      198.06     20.08 o 
   1   8   8        5.59        5.22      4.26 o 
   2   8   8      299.16      281.36     23.22 o 
   3   8   8       12.29       21.93      4.48 o 
   4   8   8        0.63        2.43      2.56 o 
   5   8   8        4.42        2.34      2.88 o 
   6   8   8       20.00       21.65      4.76 o 
   7   8   8       18.77       13.00      4.13 o 
   8   8   8        8.81        9.12      4.21 o 
   9   8   8        1.49        6.28      3.85 o 
  10   8   8       40.34       51.47      7.18 o 
  11   8   8       15.44       14.34      7.36 o 
  -3   9   8       23.93       33.84     11.46 o 
  -2   9   8       14.03       35.44     12.16 o 
  -1   9   8        3.44        6.43      5.75 o 
   0   9   8        0.17        1.35      4.87 o 
   1   9   8       88.51       99.81     12.73 o 
   2   9   8      110.35      111.05     12.75 o 
   3   9   8       53.90       58.14      6.36 o 
   4   9   8       67.23       74.82      7.15 o 
   5   9   8       39.51       44.55      5.93 o 
   6   9   8       29.64       27.81      7.50 o 
   7   9   8        2.00        1.56      3.07 o 
   8   9   8        0.45       -0.07      3.11 o 
   9   9   8        6.85       11.69      4.71 o 
  10   9   8        5.92       12.63      4.76 o 
  11   9   8        5.23       10.59      4.51 o 
  -1  10   8       13.96       13.51      7.04 o 
   0  10   8      182.02      196.09     13.62 o 
   1  10   8       68.13       81.19      8.40 o 
   2  10   8        3.15        4.68      3.25 o 
   3  10   8      155.69      166.83     18.26 o 
   4  10   8       53.66       55.70      6.88 o 
   5  10   8        0.08        3.20      3.30 o 
   6  10   8        7.09        9.66      3.96 o 
   7  10   8       10.78        8.75      4.05 o 
   8  10   8        6.93        9.75      4.22 o 
   9  10   8        5.04       13.87      4.98 o 
  10  10   8        1.72        2.90      5.93 o 
   0  11   8       59.29       71.08      9.16 o 
   1  11   8       21.68       30.79      6.29 o 
   2  11   8        7.69        5.37      3.56 o 
   3  11   8        4.45        6.95      3.73 o 
   4  11   8        0.75        2.78      3.90 o 
   5  11   8       41.75       43.62      6.35 o 
   6  11   8        6.12        8.20      3.70 o 
   7  11   8        7.75       15.23      4.61 o 
   8  11   8        2.78        4.75      4.69 o 
   9  11   8        3.55        1.77      3.62 o 
  10  11   8       30.34       43.49      7.31 o 
   2  12   8        5.70        8.68      6.16 o 
   4  12   8       48.53       55.36     11.16 o 
   5  12   8       25.53       23.32      9.70 o 
   6  12   8       73.63       71.00     13.29 o 
   7  12   8       12.62       12.69      8.29 o 
   8  12   8       73.56      116.25     16.95 o 
   9  12   8      117.99      131.75     18.22 o 
  -4  -4   9       14.25       14.60      8.93 o 
  -3  -4   9        1.29        0.65      6.96 o 
  -7  -3   9       57.41       68.77     15.68 o 
  -6  -3   9        8.07       10.30      7.66 o 
  -5  -3   9       56.98       66.70     15.29 o 
  -4  -3   9       10.51       22.64      8.39 o 
  -3  -3   9       24.85       44.78     11.85 o 
  -2  -3   9        4.69        6.90      6.82 o 
  -1  -3   9        2.20       12.57      8.35 o 
   0  -3   9        5.01       14.09      8.29 o 
  -7  -2   9       38.43       54.89     14.39 o 
  -6  -2   9       47.80       53.97     13.92 o 
  -5  -2   9       56.11       62.26     14.60 o 
  -4  -2   9        2.92        8.76      6.61 o 
  -3  -2   9        0.28       11.63      6.53 o 
  -2  -2   9        2.08        8.44      6.31 o 
  -1  -2   9       32.28       48.66     11.30 o 
   0  -2   9       34.56       52.66     11.92 o 
   1  -2   9       22.26       23.79      9.05 o 
   2  -2   9       89.42      102.71     16.09 o 
  -8  -1   9       38.17       22.15      8.13 o 
  -7  -1   9        0.96        3.23      5.26 o 
  -6  -1   9       13.11       15.64      7.86 o 
  -5  -1   9        0.16        6.80      5.71 o 
  -4  -1   9       47.08       58.92     12.82 o 
  -3  -1   9       11.76       24.18      7.78 o 
  -2  -1   9        5.04        2.35      4.24 o 
  -1  -1   9        5.38       13.14      6.06 o 
   0  -1   9       15.23       25.53      8.15 o 
   1  -1   9        3.61        8.66      6.04 o 
   2  -1   9       80.09       89.75     14.09 o 
   3  -1   9       49.70       57.22     12.59 o 
  -8   0   9        0.28        1.58      4.16 o 
  -7   0   9       16.08        7.17      5.30 o 
  -6   0   9        5.31        6.04      5.57 o 
  -5   0   9       49.65       49.36     11.28 o 
  -4   0   9       10.58       11.83      6.29 o 
  -3   0   9       15.42        1.94      3.85 o 
  -2   0   9       36.11       39.64      9.25 o 
  -1   0   9        5.85       12.55      3.38 o 
   0   0   9        0.38        2.51      2.51 o 
   1   0   9       34.86       44.04      6.05 o 
   2   0   9       18.11       18.31      4.64 o 
   3   0   9        0.09        1.33      5.08 o 
   4   0   9        0.02        2.58      5.51 o 
   5   0   9       64.01       96.33     13.68 o 
  -8   1   9        0.04        5.16      6.49 o 
  -7   1   9        2.56        1.58      5.65 o 
  -6   1   9        7.92        9.72      5.49 o 
  -5   1   9      136.77      145.93     15.48 o 
  -4   1   9       30.44       24.91      4.91 o 
  -3   1   9        6.43        4.89      2.49 o 
  -2   1   9       26.13       24.73      4.34 o 
  -1   1   9        0.48        1.74      3.31 o 
   0   1   9       14.20       13.25      3.22 o 
   1   1   9       32.81       31.35      4.94 o 
   2   1   9       50.37       47.01      5.85 o 
   3   1   9       14.27       24.07      4.96 o 
   4   1   9       22.50       31.88      8.35 o 
   5   1   9        0.18        0.45      5.08 o 
   6   1   9       33.14       42.26     10.26 o 
  -8   2   9        0.40        3.66      7.41 o 
  -7   2   9       10.77        5.57      6.59 o 
  -6   2   9       23.39       42.93     12.24 o 
  -5   2   9       35.55       64.06     12.26 o 
  -4   2   9       53.01       71.72     10.28 o 
  -3   2   9      302.33      273.73     22.38 o 
  -2   2   9       93.95       58.61     10.38 o 
  -1   2   9        1.38        2.99      2.25 o 
   0   2   9      257.52      219.11     17.52 o 
   1   2   9       11.78       11.51      4.26 o 
   2   2   9       53.47       47.74      5.39 o 
   3   2   9       77.11       78.52      9.68 o 
   4   2   9       25.56       32.61      7.82 o 
   5   2   9        0.74        1.64      4.93 o 
   6   2   9       31.14       45.08      9.85 o 
   7   2   9       25.81       41.05      9.81 o 
  -7   3   9        4.07        8.56      7.58 o 
  -6   3   9      190.50      287.73     30.18 o 
  -5   3   9       77.57       97.37     15.31 o 
  -4   3   9      253.86      298.93     27.19 o 
  -3   3   9       30.86       40.56      8.52 o 
  -2   3   9       13.13       14.19      5.00 o 
  -1   3   9       99.56       84.78      9.81 o 
   0   3   9        7.23        7.86      2.61 o 
   1   3   9      201.42      171.24     14.66 o 
   2   3   9      120.56      107.66      7.64 o 
   3   3   9        1.61        3.83      4.09 o 
   4   3   9        3.83        6.35      4.79 o 
   5   3   9        0.01        2.03      4.67 o 
   6   3   9        0.53        7.27      5.61 o 
   7   3   9       54.85       55.59     10.50 o 
   8   3   9        0.00       -0.72      5.12 o 
  -7   4   9      193.36      275.37     32.37 o 
  -6   4   9       46.35       75.48     17.79 o 
  -5   4   9      132.48      166.73     21.41 o 
  -4   4   9        6.13       19.02      8.37 o 
  -3   4   9      134.01      169.46     18.61 o 
  -2   4   9       11.40       11.30      5.41 o 
  -1   4   9       56.01       57.22      8.33 o 
   0   4   9       10.01        9.79      4.52 o 
   1   4   9       87.48       68.84      6.05 o 
   2   4   9        0.21       -0.25      1.86 o 
   3   4   9      242.34      216.48     17.91 o 
   4   4   9        3.44        5.22      4.24 o 
   5   4   9        2.75        2.27      3.95 o 
   6   4   9       44.08       36.20      8.23 o 
   7   4   9       43.38       45.06      9.27 o 
   8   4   9       12.48       13.82      6.78 o 
  -6   5   9        0.04        4.98      7.55 o 
  -5   5   9       42.84       74.48     17.73 o 
  -4   5   9      133.35      202.99     24.06 o 
  -3   5   9       77.85       88.30     15.62 o 
  -2   5   9      142.51      164.58     18.06 o 
  -1   5   9      286.63      286.75     24.45 o 
   0   5   9       32.51       20.17      5.83 o 
   1   5   9      105.64       83.98      9.87 o 
   2   5   9      973.30      763.18     50.51 o 
   3   5   9       69.12       58.92      8.01 o 
   4   5   9      188.71      160.14     14.84 o 
   5   5   9       12.78        9.99      4.85 o 
   6   5   9      101.51       94.07     11.26 o 
   7   5   9       24.15       20.51      7.04 o 
   8   5   9        0.01       -1.15      3.99 o 
   9   5   9       11.31       10.32      6.18 o 
  -5   6   9        0.06       16.62      9.44 o 
  -4   6   9      130.35      175.54     22.87 o 
  -3   6   9       33.87       40.52     12.24 o 
  -2   6   9      738.29      890.96     64.63 o 
  -1   6   9       54.26       67.26     11.94 o 
   0   6   9      261.51      280.30     23.87 o 
   1   6   9      349.66      302.80     24.38 o 
   2   6   9      106.83       82.81      9.99 o 
   3   6   9       31.50       24.73      5.86 o 
   4   6   9       42.15       26.49      6.24 o 
   5   6   9        4.54        7.43      4.71 o 
   6   6   9        1.21        4.52      3.81 o 
   7   6   9        6.46        7.35      4.85 o 
   8   6   9        1.63        2.21      4.52 o 
   9   6   9       37.51       42.91      9.29 o 
  -5   7   9        0.58        7.98      7.23 o 
  -4   7   9       27.85       66.27     16.50 o 
  -3   7   9      233.92      295.68     30.81 o 
  -2   7   9        0.44       -0.08      4.32 o 
  -1   7   9      414.71      474.37     38.72 o 
   0   7   9        7.04       11.06      5.77 o 
   1   7   9       71.22       65.64      9.48 o 
   2   7   9       11.78       15.76      5.41 o 
   3   7   9      243.49      201.31     17.52 o 
   4   7   9        1.65        0.86      2.93 o 
   5   7   9       89.84       62.12      8.64 o 
   6   7   9        1.34        0.14      3.42 o 
   7   7   9       24.30       24.04      6.76 o 
   8   7   9       82.25       78.51     10.83 o 
   9   7   9       51.75       72.17     10.73 o 
  10   7   9       74.23       73.85     10.95 o 
  -4   8   9        0.05        5.86      6.94 o 
  -3   8   9       72.02       97.70     19.39 o 
  -2   8   9       14.58       13.02      7.64 o 
  -1   8   9       88.84      107.32     15.33 o 
   0   8   9      138.78      152.89     17.48 o 
   1   8   9        2.60        2.58      4.07 o 
   2   8   9      256.18      231.10     20.62 o 
   3   8   9       23.82       23.38      6.47 o 
   4   8   9      137.33      107.67     11.75 o 
   5   8   9        0.36       -0.59      2.99 o 
   6   8   9       75.76       67.42      7.02 o 
   7   8   9       39.93       36.59      7.71 o 
   8   8   9       37.59       44.60      6.45 o 
   9   8   9       32.24       33.83      6.06 o 
  10   8   9        1.92        0.76      3.53 o 
  -2   9   9       18.48       24.34      9.52 o 
  -1   9   9        6.35       13.35      7.47 o 
   0   9   9       13.59       16.77      7.15 o 
   1   9   9        9.53       18.10      7.08 o 
   2   9   9       34.15       37.08      8.62 o 
   3   9   9       38.80       37.75      8.19 o 
   4   9   9        0.10        3.58      3.36 o 
   5   9   9       48.06       36.83      5.62 o 
   6   9   9       18.46       19.73      4.74 o 
   7   9   9        0.19       -1.48      2.99 o 
   8   9   9       12.60       19.07      4.93 o 
   9   9   9        0.60        3.66      3.73 o 
  10   9   9       36.18       50.45      7.29 o 
  -1  10   9        6.16       12.08      6.41 o 
   0  10   9       15.20       20.64      7.74 o 
   1  10   9        6.29        7.51      5.22 o 
   2  10   9       39.27       56.65     10.75 o 
   3  10   9       34.27       41.89      8.86 o 
   4  10   9        3.89        6.51      6.97 o 
   5  10   9        8.76        9.16      3.81 o 
   6  10   9        0.64       -3.03      4.18 o 
   7  10   9       66.83       67.03      7.52 o 
   8  10   9        1.14        4.20      5.26 o 
   9  10   9       17.71       31.20      6.03 o 
  10  10   9        0.01        1.77      4.82 o 
   1  11   9       57.56       75.92     11.77 o 
   2  11   9        2.03        4.52      4.01 o 
   3  11   9       33.74       52.29      9.81 o 
   4  11   9        0.97        1.93      3.53 o 
   5  11   9       26.70       28.98      5.68 o 
   6  11   9       48.19       42.13      7.59 o 
   7  11   9        6.53       10.13      4.33 o 
   8  11   9       10.46       11.50      4.31 o 
   9  11   9        4.94       11.62      4.86 o 
   3  12   9        0.15        3.21      3.48 o 
   4  12   9       58.60       67.95      7.51 o 
   5  12   9        1.55        2.79      3.24 o 
   6  12   9       71.35       77.29     11.45 o 
   7  12   9        0.05       -2.71      3.57 o 
   8  12   9       20.14       24.22      9.91 o 
  -5  -2  10       50.70       60.19     14.43 o 
  -4  -2  10      178.72      162.95     19.63 o 
  -3  -2  10        1.99        3.66      5.28 o 
  -2  -2  10        7.67        9.58      6.16 o 
  -1  -2  10        3.42        8.33      6.24 o 
   0  -2  10       26.90       35.71     10.32 o 
  -6  -1  10       46.39       35.58     10.44 o 
  -5  -1  10      128.20      118.32     19.31 o 
  -4  -1  10        1.52        2.58      5.10 o 
  -3  -1  10        2.46        0.65      5.14 o 
  -2  -1  10        0.77       -0.18      4.42 o 
  -1  -1  10        7.83       17.09      7.43 o 
   0  -1  10        0.01        1.35      4.91 o 
   1  -1  10       44.08       60.34     12.18 o 
   2  -1  10       73.40       77.90     14.07 o 
  -7   0  10        0.22        6.69      5.94 o 
  -6   0  10        3.62        4.18      5.02 o 
  -5   0  10       21.05       18.81      7.94 o 
  -4   0  10       27.95       34.48     10.20 o 
  -3   0  10       77.67       92.01     15.48 o 
  -2   0  10        1.18        2.80      3.73 o 
  -1   0  10        0.16        4.18      4.26 o 
   0   0  10        5.70       10.18      5.79 o 
   1   0  10       29.37       41.44      9.60 o 
   2   0  10        9.50       13.80      7.14 o 
  -7   1  10        9.69        4.55      4.77 o 
  -6   1  10        0.99        0.20      3.91 o 
  -5   1  10       16.54       19.70      6.78 o 
  -4   1  10       12.86        8.74      4.95 o 
  -3   1  10       46.38       56.96      6.55 o 
  -2   1  10       10.41       15.89      4.04 o 
  -1   1  10       16.15       15.18      3.82 o 
   0   1  10       46.14       45.88      6.03 o 
   1   1  10       24.78       25.40      4.76 o 
   2   1  10      112.88      128.75     11.05 o 
   3   1  10        6.87        6.69      5.61 o 
   4   1  10        1.95        5.47      5.86 o 
   5   1  10       16.80       30.55      8.93 o 
  -7   2  10        5.98       11.96      8.00 o 
  -6   2  10        0.72        7.76      6.31 o 
  -5   2  10       66.46       92.91     13.04 o 
  -4   2  10        5.85        5.45      3.65 o 
  -3   2  10      118.15      108.09      9.15 o 
  -2   2  10       63.73       61.66     11.92 o 
  -1   2  10        0.74        2.49      2.42 o 
   0   2  10       46.51       39.19      5.27 o 
   1   2  10       47.93       47.90      6.57 o 
   2   2  10       20.57       25.81      4.62 o 
   3   2  10       79.26       71.57      9.79 o 
   4   2  10       26.39       29.20      7.84 o 
   5   2  10       42.09       52.60     10.36 o 
   6   2  10        0.23        2.07      5.51 o 
  -6   3  10       28.52       55.40     14.64 o 
  -5   3  10       23.02       33.35     10.85 o 
  -4   3  10      253.39      293.14     26.68 o 
  -3   3  10        9.88       14.90      6.00 o 
  -2   3  10       50.35       44.82      8.39 o 
  -1   3  10      116.34       92.02      7.79 o 
   0   3  10       19.15       18.81      4.40 o 
   1   3  10      262.71      231.02     18.71 o 
   2   3  10       52.37       40.20      7.10 o 
   3   3  10       53.70       46.95      8.25 o 
   4   3  10       77.08       69.63      9.62 o 
   5   3  10       29.82       33.47      8.15 o 
   6   3  10        4.32        9.68      6.16 o 
   7   3  10        0.85       -3.44      4.67 o 
  -6   4  10       24.91       31.51     13.47 o 
  -5   4  10      186.47      246.40     27.47 o 
  -4   4  10       84.84       97.82     14.97 o 
  -3   4  10       21.83       29.34      9.07 o 
  -2   4  10       43.28       51.10      9.93 o 
  -1   4  10       23.25       25.76      6.80 o 
   0   4  10       14.86       17.95      4.59 o 
   1   4  10       30.51       23.46      5.44 o 
   2   4  10       43.95       37.57      4.83 o 
   3   4  10        0.07       -0.57      3.38 o 
   4   4  10      159.03      147.65     14.21 o 
   5   4  10        1.05        0.20      4.16 o 
   6   4  10       30.62       38.16      8.64 o 
   7   4  10        7.17        6.45      5.79 o 
  -5   5  10       33.36       51.92     15.89 o 
  -4   5  10       33.34       67.09     15.48 o 
  -3   5  10      104.12      120.87     16.52 o 
  -2   5  10        0.04        0.59      4.05 o 
  -1   5  10       45.57       49.42      9.62 o 
   0   5  10       22.13       19.88      6.20 o 
   1   5  10       59.86       56.69      8.31 o 
   2   5  10       71.26       60.96      5.63 o 
   3   5  10       24.11       21.13      5.94 o 
   4   5  10       78.90       67.87      9.36 o 
   5   5  10       65.98       58.53      8.62 o 
   6   5  10        1.21       -0.43      3.73 o 
   7   5  10       15.09       15.27      6.45 o 
   8   5  10        0.43        0.00      4.38 o 
  -5   6  10        0.04        2.33      7.96 o 
  -4   6  10       73.45      113.87     21.19 o 
  -3   6  10        3.83       10.07      6.98 o 
  -2   6  10       59.25       76.32     14.47 o 
  -1   6  10        6.44        6.53      5.08 o 
   0   6  10      106.59      104.39     12.73 o 
   1   6  10       39.28       46.92      8.93 o 
   2   6  10      278.62      230.67     19.72 o 
   3   6  10      205.10      160.90     15.09 o 
   4   6  10       21.78       19.04      5.94 o 
   5   6  10       39.65       35.05      7.66 o 
   6   6  10        0.72        1.45      3.91 o 
   7   6  10       29.67       26.66      7.58 o 
   8   6  10        0.63        1.29      4.57 o 
  -4   7  10       11.29       21.72     11.12 o 
  -3   7  10      108.34      131.25     19.61 o 
  -2   7  10       57.71       76.90     15.93 o 
  -1   7  10      168.60      234.44     23.95 o 
   0   7  10       21.47       28.97      8.70 o 
   1   7  10       63.69       63.36      9.81 o 
   2   7  10      129.05      119.09     13.08 o 
   3   7  10       63.88       53.29      8.07 o 
   4   7  10        0.15        0.41      2.81 o 
   5   7  10       63.63       53.62      8.25 o 
   6   7  10        1.60        0.18      3.50 o 
   7   7  10        6.41        7.19      5.26 o 
   8   7  10       10.18       10.26      5.63 o 
   9   7  10       11.65       21.52      7.10 o 
  -3   8  10       47.68       56.57     15.15 o 
  -2   8  10       99.62      125.40     18.12 o 
  -1   8  10        3.46        8.82      6.14 o 
   0   8  10        5.20       10.91      6.02 o 
   1   8  10       49.59       61.75     11.38 o 
   2   8  10       77.86       70.88     10.34 o 
   3   8  10        0.02       -0.78      2.91 o 
   4   8  10       56.06       55.03      9.17 o 
   5   8  10       68.10       57.98      8.64 o 
   6   8  10        3.59        5.84      4.54 o 
   7   8  10       12.45       15.48      5.90 o 
   8   8  10       66.95       55.16      9.87 o 
   9   8  10        1.83        0.31      4.32 o 
  -2   9  10       33.36       52.76     14.45 o 
  -1   9  10        4.32        9.21      6.22 o 
   0   9  10        7.22       13.51      7.14 o 
   1   9  10       14.58       12.57      5.77 o 
   2   9  10        0.55        2.50      3.24 o 
   3   9  10       54.65       49.18      9.60 o 
   4   9  10       12.69       17.87      6.22 o 
   5   9  10        1.09        0.80      3.34 o 
   6   9  10       16.31       15.09      5.98 o 
   7   9  10       21.10       19.96      6.51 o 
   8   9  10        1.06        1.87      3.31 o 
   9   9  10       19.63       25.06      5.77 o 
   0  10  10        0.00        5.18      5.30 o 
   1  10  10        9.28       12.16      6.18 o 
   2  10  10        0.02        4.30      4.07 o 
   3  10  10        7.89        9.62      5.00 o 
   4  10  10       40.37       52.25      9.58 o 
   5  10  10       14.49       16.21      5.77 o 
   6  10  10        5.67        4.50      3.43 o 
   7  10  10        1.27        3.04      3.72 o 
   8  10  10       11.15       12.87      4.30 o 
   9  10  10        6.16        6.87      4.12 o 
   1  11  10       12.77       24.47      8.97 o 
   2  11  10        1.06        7.14      5.12 o 
   3  11  10      119.13      121.18     14.62 o 
   4  11  10       38.88       33.27      8.37 o 
   5  11  10       43.30       46.46      6.79 o 
   6  11  10        6.96        8.34      3.91 o 
   7  11  10       26.04       22.85      5.48 o 
   8  11  10       13.03       13.77      5.84 o 
   4  12  10       38.49       40.95      9.21 o 
   5  12  10        0.20        1.26      2.95 o 
   6  12  10       50.66       63.76     22.05 o 
  -2  -1  11        0.91        7.84      5.71 o 
  -5   0  11       64.84       67.85     15.05 o 
  -4   0  11        1.68        4.65      5.75 o 
  -3   0  11        5.78       11.30      6.29 o 
  -2   0  11        1.81        7.60      5.41 o 
   0   0  11        1.06        3.36      4.61 o 
   1   0  11       89.41       96.49     14.39 o 
  -5   1  11        6.64        7.76      5.49 o 
  -4   1  11       19.61       27.91      8.66 o 
  -3   1  11       43.19       47.56     11.98 o 
  -2   1  11        1.28        3.17      3.75 o 
  -1   1  11       17.44       30.94      9.05 o 
   0   1  11       73.30       83.86     12.75 o 
   1   1  11      121.49      140.14     15.11 o 
  -5   2  11        8.31        7.25      3.82 o 
  -4   2  11       22.75       21.89      7.73 o 
  -3   2  11        9.35       12.85      4.09 o 
  -2   2  11       34.20       41.31      6.26 o 
  -1   2  11        9.76       13.02      3.61 o 
   0   2  11      137.40      131.59      9.70 o 
   1   2  11      231.97      194.58     12.50 o 
   2   2  11      116.46      120.49     13.00 o 
   3   2  11       18.50       22.87      7.08 o 
   4   2  11       12.13       13.43      6.86 o 
  -5   3  11        0.01        6.92      5.40 o 
  -4   3  11        2.57       10.79      6.12 o 
  -3   3  11        0.17        5.51      3.21 o 
  -2   3  11       88.77       76.93     15.71 o 
  -1   3  11       51.36       50.97      6.56 o 
   0   3  11       20.34       18.55      4.15 o 
   1   3  11       61.25       60.87      6.54 o 
   2   3  11        8.18       10.93      5.40 o 
   3   3  11      109.68       86.99     10.79 o 
   4   3  11        0.93       -1.13      4.03 o 
   5   3  11       15.77       17.55      7.17 o 
  -5   4  11        2.45        7.55      7.02 o 
  -4   4  11        1.64       14.62      7.60 o 
  -3   4  11       64.30       62.05     12.00 o 
  -2   4  11       22.43       27.72      7.82 o 
  -1   4  11        6.86        7.87      3.13 o 
   0   4  11        0.87        4.19      2.63 o 
   1   4  11        3.31        0.67      2.04 o 
   2   4  11      102.51       88.28     10.56 o 
   3   4  11        5.55        3.56      4.67 o 
   4   4  11       34.46       25.80      6.72 o 
   5   4  11        0.02        0.47      4.12 o 
   6   4  11        0.38        0.70      4.57 o 
  -4   5  11       22.56       41.58     12.94 o 
  -3   5  11       14.96       25.67      9.56 o 
  -2   5  11        0.51        2.89      4.12 o 
  -1   5  11        8.36       13.61      6.10 o 
   0   5  11        3.14        3.93      4.14 o 
   1   5  11        2.03        1.58      2.06 o 
   2   5  11        4.13        6.65      4.40 o 
   3   5  11        0.93        2.74      3.69 o 
   4   5  11        9.26        5.75      4.85 o 
   5   5  11        3.08        5.16      4.54 o 
   6   5  11        0.96        1.95      4.46 o 
   7   5  11       16.40       14.02      6.51 o 
  -4   6  11       35.22       73.46     17.79 o 
  -3   6  11        7.16       21.29      9.85 o 
  -2   6  11        9.77       13.31      6.69 o 
  -1   6  11       38.84       44.88     10.69 o 
   0   6  11       19.37       21.17      7.25 o 
   1   6  11        0.01        1.25      3.34 o 
   2   6  11       52.16       58.66      9.58 o 
   3   6  11       14.19       13.61      5.38 o 
   4   6  11       37.35       27.95      7.35 o 
   5   6  11       34.23       25.82      7.08 o 
   6   6  11        0.00       -0.63      3.60 o 
   7   6  11        1.21        3.58      5.04 o 
  -3   7  11       86.51      134.30     22.83 o 
  -2   7  11        9.44       12.96      8.11 o 
  -1   7  11       36.02       53.48     12.41 o 
   0   7  11        9.31       14.35      6.82 o 
   1   7  11       18.63       30.28      8.33 o 
   2   7  11       36.40       40.00      8.64 o 
   3   7  11        0.40       -1.78      3.05 o 
   4   7  11        4.65        7.10      4.81 o 
   5   7  11       30.43       27.86      7.49 o 
   6   7  11        1.76        0.55      4.11 o 
   7   7  11       10.76       15.62      6.20 o 
   8   7  11       37.44       31.18      8.44 o 
  -2   8  11       61.59       93.81     18.61 o 
  -1   8  11       13.39       23.87     10.36 o 
   0   8  11       28.76       30.34      9.36 o 
   1   8  11       10.22       19.39      7.02 o 
   2   8  11        1.44       -0.10      3.11 o 
   3   8  11        0.69        0.72      3.21 o 
   4   8  11       14.82       20.02      6.53 o 
   5   8  11        0.76        2.80      4.05 o 
   6   8  11        6.20        7.70      4.95 o 
   7   8  11        8.23        9.38      4.97 o 
   8   8  11       20.06       19.76      7.06 o 
  -1   9  11        0.32       -1.06      4.57 o 
   0   9  11       26.23       32.20     10.40 o 
   1   9  11        6.02       13.31      6.61 o 
   2   9  11        5.24       10.73      5.28 o 
   3   9  11       26.44       23.18      7.31 o 
   4   9  11        4.51        4.36      4.20 o 
   5   9  11        1.12        0.10      3.23 o 
   6   9  11        0.29        1.60      4.01 o 
   7   9  11        1.61        2.85      4.07 o 
   8   9  11       15.30       13.86      5.79 o 
   1  10  11       13.31       21.91      8.25 o 
   2  10  11        3.00        7.23      4.91 o 
   3  10  11        4.86        2.87      3.91 o 
   4  10  11        0.31        1.31      3.26 o 
   5  10  11        0.40        2.81      4.34 o 
   6  10  11        4.30        3.62      4.28 o 
   7  10  11       18.20       19.33      6.51 o 
   3  11  11       10.43       13.61      6.63 o 
   4  11  11        1.53        3.83      4.07 o 
   5  11  11       38.66       42.95      9.17 o 
   6  11  11       31.29       35.77      8.23 o 
  -3   2  12        0.79        8.37      5.02 o 
  -2   2  12       26.54       28.66      9.09 o 
  -1   2  12       36.15       48.15     11.10 o 
   0   2  12       40.38       38.06      9.64 o 
  -3   3  12       38.95       47.87     12.30 o 
  -2   3  12        0.31        5.59      2.96 o 
  -1   3  12       31.64       36.42      5.95 o 
   0   3  12       11.57       15.05      4.54 o 
   1   3  12       57.96       57.22      9.70 o 
   2   3  12       12.60       17.18      6.45 o 
   3   3  12        1.70        1.04      4.14 o 
  -3   4  12       28.98       42.15     10.40 o 
  -2   4  12        0.83        4.58      3.26 o 
  -1   4  12       16.62       20.69      4.72 o 
   0   4  12       42.65       41.99      6.74 o 
   1   4  12        2.68        1.86      3.62 o 
   2   4  12       46.69       39.02      8.29 o 
   3   4  12        1.14        3.23      4.57 o 
   4   4  12       16.30       17.52      6.35 o 
  -3   5  12       14.08       13.21      7.70 o 
  -2   5  12       47.79       57.31     11.81 o 
  -1   5  12        4.68        5.73      5.02 o 
   0   5  12       27.51       29.30      5.58 o 
   1   5  12       52.18       46.90      8.91 o 
   2   5  12       29.42       21.52      6.61 o 
   3   5  12       28.21       22.17      6.96 o 
   4   5  12        0.89        3.52      4.55 o 
   5   5  12        0.26       -0.31      4.40 o 
  -2   6  12        9.40       16.58      8.21 o 
  -1   6  12       17.48       22.48      8.56 o 
   0   6  12       11.55       12.78      6.31 o 
   1   6  12       16.93       17.18      6.69 o 
   2   6  12       24.31       26.84      7.41 o 
   3   6  12        7.08       12.32      5.94 o 
   4   6  12       16.63       18.28      6.82 o 
   5   6  12       15.64       16.64      6.14 o 
   6   6  12       23.63       19.90      6.86 o 
  -2   7  12        8.54       20.10      9.75 o 
  -1   7  12        4.35        0.49      4.81 o 
   0   7  12        1.74        2.15      4.42 o 
   1   7  12        9.10        8.17      5.45 o 
   2   7  12        0.71       -1.94      3.15 o 
   3   7  12      107.47       83.43     11.12 o 
   4   7  12       42.83       28.97      7.74 o 
   5   7  12       79.32       77.14     11.06 o 
   6   7  12       27.56       18.82      6.61 o 
  -1   8  12        8.38       14.72      7.92 o 
   0   8  12        8.84        5.45      5.79 o 
   1   8  12        0.32       -2.13      3.77 o 
   2   8  12       61.52       56.47     10.93 o 
   3   8  12       56.51       40.25      9.07 o 
   4   8  12       15.23       19.45      6.92 o 
   5   8  12        0.15        1.78      4.54 o 
   6   8  12       14.97       15.11      5.98 o 
   1   9  12       17.56       31.92      9.46 o 
   2   9  12        2.69        3.58      4.26 o 
   3   9  12        1.64        4.26      4.32 o 
   4   9  12       16.54       19.06      6.63 o 
   5   9  12        0.56       -0.39      3.81 o 
   6   9  12       19.89       19.74      7.02 o 
   3  10  12       51.40       54.23     11.06 o 
   4  10  12        3.28        9.07      5.08 o 
   5  10  12       39.66       38.65      8.80 o 
   0   5  13       47.76       54.36     10.28 o 
   1   5  13        0.02        4.44      4.38 o 
   2   5  13       48.14       37.57      8.64 o 
   0   6  13        4.81        7.62      5.65 o 
   1   6  13       36.65       29.34      8.25 o 
   2   6  13        0.00        3.60      4.57 o 
   3   6  13       17.80       14.70      6.57 o 
   1   7  13        0.01        0.33      4.24 o 
   2   7  13        0.17       -1.45      3.66 o 
   3   7  13        0.17        1.72      4.11 o 
                                                 
